# Supplementary material for: Multiomic analysis revealed the regulatory role of the KRT14 gene in eggshell quality
Source: Front Genet. 2022 Sep 22;13:927670. doi: 10.3389/fgene.2022.927670 (PMC9536113; doi:10.3389/fgene.2022.927670)
Supplement: Supplementary file 1 [file Table3.XLSX]

## Sheet: ThinvsThick_deg_all
gene_id	Thin1	Thin2	Thin3	Thick1	Thick2	Thick3	Thin	Thick	log2FoldChange	pvalue	padj	gene_name	gene_chr	gene_start	gene_end	gene_strand	gene_length	gene_biotype	gene_description	tf_family
novel.553	0	1.05751	0	6816.32	5504.89	4193.46	0.352502	5504.89	-14.122	2.81857e-30	5.01677e-26	-	NC_006127.5	47489959	47498450	+	8492	-	-	-
422031	50.8593	65.5654	164.24	2716	3298.17	3880.34	93.555	3298.17	-5.13784	9.54075e-23	8.49079e-19	OvoDA1-2	NC_006090.5	107121323	107121833	-	354	protein_coding	Ovodefensin A2	-
431603	2214.28	1848.52	2640.6	650.786	643.335	635.884	2234.47	643.335	1.79654	1.87493e-11	1.11239e-07	ADAMTSL1	NC_006127.5	33118004	33550602	+	10423	protein_coding	ADAMTS like 1%2C transcript variant X2	-
novel.596	0	1.05751	0	184.327	127.691	71.0552	0.352502	127.691	-8.69159	3.15171e-10	1.40243e-06	-	NC_008465.4	1954354	1961309	-	381	-	-	-
769743	1.51819	4.23003	2.39185	78.9971	76.8326	74.6682	2.71335	76.8326	-4.87625	4.78109e-10	1.70197e-06	LOC769743	NC_006089.5	80818169	80823273	+	1482	protein_coding	SUN domain-containing protein 3-like	-
novel.531	1307.16	836.488	1321.1	331.036	305.22	279.404	1154.92	305.22	1.92056	3.97459e-09	1.17906e-05	-	NC_006126.5	6130380	6150497	+	1884	-	-	-
101751629	661.93	587.974	668.122	154.232	193.334	232.435	639.342	193.334	1.72516	1.77799e-08	4.52091e-05	LOC101751629	NC_006089.5	137373134	137400858	+	4372	lncRNA	uncharacterized LOC101751629	-
420191	4.55457	4.23003	8.7701	228.214	140	51.786	5.85157	140	-4.56958	2.47649e-08	5.50987e-05	GDAP1	NC_006089.5	118205231	118215545	+	4867	protein_coding	ganglioside induced differentiation associated protein 1%2C transcript variant X2	-
374222	59.2094	176.604	65.3771	581.82	678.703	775.586	100.397	678.703	-2.76302	3.34015e-07	0.00066057	GLDC	NC_006127.5	28030054	28068435	-	3891	protein_coding	glycine decarboxylase%2C transcript variant X1	-
novel.122	0	0	251.144	0	0	0	83.7146	0	22.0262	5.83471e-07	0.00100945	-	NC_006089.5	131046458	131047989	+	724	-	-	-
101749943	3.03638	2.11501	0.797282	303.449	156.542	9.6346	1.98289	156.542	-6.3014	6.2385e-07	0.00100945	LOC101749943	NC_006096.5	7491518	7575938	-	10042	lncRNA	uncharacterized LOC101749943%2C transcript variant X1	-
417067	39.4729	80.3705	66.9717	3.76177	3.08521	2.40865	62.2717	3.08521	4.33619	8.71171e-07	0.00129216	MICA	NC_006103.5	2069079	2114384	+	3464	protein_coding	MHC class I polypeptide-related sequence A%2C transcript variant X2	-
novel.46	0	122.671	0	0	0	0	40.8903	0	21.0612	1.78128e-06	0.00243885	-	NC_006088.5	166461999	166463377	+	1379	-	-	-
novel.259	88.814	74.0255	114.011	0	0.602163	1.20433	92.2836	0.602163	7.23341	1.99326e-06	0.00253415	-	NC_006092.5	48071493	48101459	-	2584	-	-	-
novel.581	0	0	97.2684	0	0	0	32.4228	0	20.7482	2.53485e-06	0.00300786	-	NC_006127.5	79236144	79240871	-	2121	-	-	-
112531907	0	87.7731	0	0	0	0	29.2577	0	20.6045	2.9759e-06	0.00331051	LOC112531907	NC_006089.5	9543504	9545381	+	555	lncRNA	uncharacterized LOC112531907	-
428871	123.732	143.821	76.5391	16.301	20.1938	24.0865	114.697	20.1938	2.50216	4.00441e-06	0.00419262	PLA2G4F	NC_006092.5	25781319	25805638	-	7258	protein_coding	phospholipase A2 group IVF%2C transcript variant X1	-
112533246	265.683	212.559	145.105	580.566	639.537	698.509	207.782	639.537	-1.62188	8.13617e-06	0.00804531	LOC112533246	NC_006088.5	30804412	30826143	-	11854	lncRNA	uncharacterized LOC112533246%2C transcript variant X2	-
395657	408.393	376.473	477.572	152.979	171.029	189.079	420.812	171.029	1.29914	1.23781e-05	0.0111515	SPON1	NC_006092.5	6650036	6815450	-	4746	protein_coding	spondin 1%2C transcript variant X1	-
107049379	35.6774	19.0351	10.3647	47.6491	386.929	726.208	21.6924	386.929	-4.15466	1.25305e-05	0.0111515	LOC107049379	NC_028740.2	4702324	4710284	-	2648	protein_coding	coiled-coil domain-containing protein 81-like%2C transcript variant X3	-
novel.337	32.6411	39.1278	103.647	3.76177	2.48305	1.20433	58.4718	2.48305	4.56808	1.55168e-05	0.0131516	-	NC_006097.5	21078120	21081109	-	2524	-	-	-
39105270	71.3549	126.901	141.119	496.553	410.258	323.964	113.125	410.258	-1.86018	1.90553e-05	0.0154166	EYY68_mgt19	NC_040902.1	13009	13079	+	71	tRNA	tRNA-Leu	-
106780806	0.759094	3.17252	14.3511	184.327	125.282	66.2379	6.09423	125.282	-4.35141	2.00453e-05	0.0155125	OVODB1	NC_006090.5	107117279	107117937	+	189	protein_coding	ovodefensin B1	-
427987	265.683	221.019	267.09	611.914	563.683	515.451	251.264	563.683	-1.16412	2.22408e-05	0.0164943	UMODL1	NC_006088.5	110511721	110556685	+	6998	protein_coding	uromodulin like 1%2C transcript variant X2	-
428247	63.0048	33.8402	35.0804	238.245	191.382	144.519	43.9752	191.382	-2.11597	2.45235e-05	0.0174598	HTR3A	NC_006111.5	4484619	4496308	+	6668	protein_coding	5-hydroxytryptamine receptor 3A%2C transcript variant X1	-
novel.595	30.3638	15.8626	39.0668	0	0	0	28.4311	0	6.97886	3.87539e-05	0.0265301	-	NC_008465.4	324747	327729	-	1406	-	PF00078:Reverse transcriptase (RNA-dependent DNA polymerase)|PF06817:Reverse transcriptase thumb domain	RVT_1
416304	59.2094	28.5527	25.513	478.998	290.683	102.368	37.7584	290.683	-2.9408	4.13329e-05	0.0272476	SPOCK1	NC_006100.5	15286688	15544243	-	4594	protein_coding	SPARC/osteonectin%2C cwcv and kazal like domains proteoglycan 1	-
395991	291.492	1077.6	426.546	62.6961	102.403	142.11	598.546	102.403	2.54579	5.07713e-05	0.0322743	LOC395991	NC_006099.5	12062764	12067085	+	3041	protein_coding	crescent%2C transcript variant X1	-
novel.662	6.83185	26.4377	10.3647	89.0285	102.322	115.615	14.5447	102.322	-2.83932	5.51399e-05	0.0338426	-	NW_020110162.1	1086836	1087647	+	812	-	-	-
418154	377.27	290.814	300.575	658.309	688.646	718.982	322.887	688.646	-1.09169	6.15648e-05	0.0357465	WNT5B	NC_006088.5	60852694	60918508	+	2471	protein_coding	Wnt family member 5B%2C transcript variant X1	-
431416	6.07276	4.23003	4.78369	124.138	71.7038	19.2692	5.02883	71.7038	-3.82557	6.22586e-05	0.0357465	MCHR2	NC_006101.5	14793864	14802157	-	5250	protein_coding	melanin-concentrating hormone receptor 2%2C transcript variant X1	-
100858483	233.042	178.719	322.899	45.1412	66.5285	87.9158	244.887	66.5285	1.8799	6.83456e-05	0.0380151	TRAPPC5	NC_028739.2	242895	246931	+	650	protein_coding	trafficking protein particle complex 5	-
100859881	45.5457	26.4377	47.8369	5.01569	3.11001	1.20433	39.9401	3.11001	3.69707	0.000108816	0.0583041	MHCIA3	NC_006103.5	2094786	2097636	-	1865	protein_coding	major histocompatibility complex%2C class I%2C A3%2C transcript variant X1	-
418294	504.039	505.488	511.058	275.863	239.095	202.327	506.862	239.095	1.08451	0.000111374	0.0583041	C1S	NC_006088.5	78045562	78054666	+	2650	protein_coding	complement C1s	-
419792	256.574	208.329	298.184	3912.24	2106.66	301.081	254.362	2106.66	-3.04971	0.000117797	0.058663	BCO2	NC_006111.5	6140066	6160770	-	2492	protein_coding	beta-carotene oxygenase 2%2C transcript variant X2	-
419011	324.892	204.099	244.766	80.251	93.1158	105.981	257.919	93.1158	1.47074	0.000118651	0.058663	FOLH1	NC_006088.5	188926809	188953127	-	3560	protein_coding	folate hydrolase 1%2C transcript variant X1	-
101751252	5.31366	5.28754	2.39185	57.6804	42.69	27.6995	4.33101	42.69	-3.30968	0.000151385	0.0726809	LOC101751252	NC_006090.5	26748769	26790560	-	5859	lncRNA	uncharacterized LOC101751252%2C transcript variant X2	-
428505	6.83185	9.51756	2.39185	42.6334	52.027	61.4206	6.24709	52.027	-3.08044	0.00015517	0.0726809	LOC428505	NC_006089.5	80837735	80848812	-	2730	protein_coding	SUN domain-containing protein 3-like%2C transcript variant X2	-
107053589	108.551	184.006	84.5119	21.3167	28.7232	36.1298	125.69	28.7232	2.12496	0.000160203	0.0731143	LOC107053589	NC_006088.5	52663746	52676495	-	12644	lncRNA	uncharacterized LOC107053589	-
101750822	20.4955	10.5751	15.9456	209.405	124.574	39.7427	15.6721	124.574	-2.98274	0.000171032	0.0748795	LOC101750822	NC_006102.5	10978886	10984284	-	3072	protein_coding	uncharacterized LOC101750822%2C transcript variant X1	-
novel.86	12.1455	3.17252	2.39185	272.101	140.868	9.6346	5.90329	140.868	-4.56264	0.000173264	0.0748795	-	NC_006088.5	142823087	142832015	-	2149	-	-	-
415791	3.79547	3.17252	0	214.421	109.017	3.61298	2.32266	109.017	-5.56169	0.000176692	0.0748795	CA7	NC_006098.5	11310058	11319566	-	2496	protein_coding	carbonic anhydrase 7	-
414341	437.997	577.399	710.378	1282.76	1270.04	1257.32	575.258	1270.04	-1.14274	0.000186452	0.0771781	AvBD10	NC_006090.5	107427133	107429773	+	655	protein_coding	avian beta-defensin 10	-
417998	37.1956	77.198	56.607	619.438	362.709	105.981	57.0002	362.709	-2.67246	0.000195791	0.0792019	CHADL	NC_006088.5	49752871	49758232	+	4157	protein_coding	chondroadherin-like%2C transcript variant X1	-
428381	45.5457	40.1853	24.7157	690.911	368.338	45.7644	36.8156	368.338	-3.32285	0.000202021	0.0799059	GPR20	NC_006089.5	146163012	146180866	-	2894	protein_coding	G protein-coupled receptor 20%2C transcript variant X1	-
395346	340.074	237.939	145.105	78.9971	70.2089	61.4206	241.04	70.2089	1.78031	0.000210811	0.0815703	BCO1	NC_006098.5	15458803	15472637	+	3124	protein_coding	beta-carotene oxygenase 1%2C transcript variant X1	-
107054696	48.582	26.4377	30.2967	90.2824	156.541	222.8	35.1055	156.541	-2.15214	0.000234992	0.088992	LOC107054696	NC_006103.5	2341441	2347690	+	1612	protein_coding	zinc finger protein 692-like	-
100859887	6.07276	8.46006	4.78369	198.12	103.877	9.6346	6.43884	103.877	-4.01947	0.000255609	0.0927271	FAM150A	NC_006089.5	109839524	109881052	-	5792	lncRNA	family with sequence similarity 150 member A%2C transcript variant X1	-
776144	96.405	94.1181	64.5799	259.562	226.729	193.896	85.0343	226.729	-1.41599	0.000256063	0.0927271	PPP1R36	NC_006092.5	53030179	53049113	-	4787	protein_coding	protein phosphatase 1 regulatory subunit 36%2C transcript variant X3	-
421965	14.4228	21.1501	17.5402	412.54	215.905	19.2692	17.7044	215.905	-3.61059	0.000260484	0.0927271	LOC421965	NC_006090.5	101650857	101662314	+	3432	protein_coding	B(0%2C+)-type amino acid transporter 1-like%2C transcript variant X1	-
416611	335.52	419.83	369.939	865.206	763.191	661.175	375.096	763.191	-1.02562	0.000266188	0.0928996	TMC5	NC_006101.5	8895159	8926187	+	5310	protein_coding	transmembrane channel like 5%2C transcript variant X3	-
novel.225	6670.16	8857.68	7543.88	3539.82	3999.72	4459.62	7690.58	3999.72	0.943094	0.000289857	0.0992146	-	NC_006091.5	70941100	70988899	+	17899	-	-	-
107049387	7.59094	7.40255	5.58098	6.26961	125.976	245.682	6.85816	125.976	-4.20088	0.000296729	0.0996504	LOC107049387	NC_028740.2	4718331	4722066	-	2316	protein_coding	coiled-coil domain-containing protein 81-like%2C transcript variant X1	-
novel.156	3.79547	0	0.797282	5.01569	1015.95	2026.88	1.53092	1015.95	-9.35127	0.000306955	0.10061	-	NC_006089.5	129201802	129203717	-	1916	-	-	-
424711	9.10913	11.6326	12.7565	120.377	76.4467	32.5168	11.1661	76.4467	-2.77652	0.000310892	0.10061	LRRC7	NC_006095.5	29143845	29337467	+	10610	protein_coding	leucine rich repeat containing 7%2C transcript variant X1	-
422570	178.387	138.533	149.092	936.68	599.612	262.543	155.337	599.612	-1.94782	0.000335727	0.106707	WDR17	NC_006091.5	44302051	44348328	+	5321	protein_coding	WD repeat domain 17%2C transcript variant X1	-
395594	649.026	600.664	1106.63	82.7589	193.124	303.49	785.439	193.124	2.02359	0.000377734	0.116174	HAS2	NC_006089.5	137356484	137374390	-	2813	protein_coding	hyaluronan synthase 2	-
420708	34.9183	37.0128	100.458	3.76177	6.69819	9.6346	57.4629	6.69819	3.09808	0.00037912	0.116174	KIF15	NC_006089.5	43128048	43164145	-	5467	protein_coding	kinesin family member 15	-
428382	19.7365	65.5654	29.4994	467.713	273.599	79.4855	38.2671	273.599	-2.84436	0.0003873	0.116174	KCNK3	NC_006090.5	105213453	105227031	-	3597	protein_coding	potassium two pore domain channel subfamily K member 3	-
107049214	322.615	255.917	217.658	714.736	607.868	500.999	265.397	607.868	-1.19497	0.000391621	0.116174	LOC107049214	NC_006088.5	119637307	119653069	+	4037	lncRNA	uncharacterized LOC107049214	-
395418	739.358	1057.51	522.22	2764.9	2153.82	1542.74	773.028	2153.82	-1.47885	0.00042964	0.121948	ZP1	NC_006092.5	264554	268948	+	2907	protein_coding	zona pellucida glycoprotein 1	-
novel.653	16.7001	19.0351	9.56739	16.301	1075.18	2134.06	15.1009	1075.18	-6.15494	0.000437037	0.121948	-	NW_020110161.1	561727	564424	+	2232	-	-	-
112529928	313.506	217.846	266.292	847.652	662.884	478.117	265.882	662.884	-1.3166	0.000439184	0.121948	ZMYND10	NC_006099.5	1855693	1864411	-	1746	protein_coding	zinc finger MYND-type containing 10	-
107057195	50.1002	125.843	35.8777	793.733	466.717	139.702	70.6071	466.717	-2.72864	0.000446272	0.121948	ODF3L15	NC_006106.5	251270	256166	+	1726	protein_coding	outer dense fiber protein 3-like 15%2C transcript variant X2	-
416353	100.96	39.1278	48.6342	5448.29	2780.75	113.207	62.9072	2780.75	-5.46543	0.00044764	0.121948	GFRA3	NC_006100.5	18821115	18833800	-	5704	protein_coding	GDNF family receptor alpha 3	-
101752215	56.9321	32.7827	37.4723	142.947	131.088	119.228	42.3957	131.088	-1.62215	0.000455542	0.121948	LOC101752215	NC_006088.5	14110246	14114805	-	4130	lncRNA	uncharacterized LOC101752215%2C transcript variant X2	-
395811	175.351	227.364	177.794	436.365	402.444	368.524	193.503	402.444	-1.05856	0.000459042	0.121948	SLC11A1	NC_006094.5	22547347	22552954	-	2799	protein_coding	solute carrier family 11 member 1%2C transcript variant X2	-
107055026	56.173	44.4153	101.255	208.151	213.669	219.187	67.281	213.669	-1.6629	0.000497225	0.130149	LOC107055026	NC_006110.5	3800440	3814392	+	11447	lncRNA	uncharacterized LOC107055026%2C transcript variant X2	-
428523	77.4276	95.1756	58.9989	25.0784	20.3673	15.6562	77.2007	20.3673	1.92189	0.00050793	0.131024	ANKRD29	NC_006089.5	103080774	103114610	-	5633	protein_coding	ankyrin repeat domain 29%2C transcript variant X1	-
417327	3003.74	3339.61	2878.99	1895.93	1839.77	1783.61	3074.11	1839.77	0.740527	0.00053528	0.136107	PMP22	NC_006105.5	2313522	2327119	+	1996	protein_coding	peripheral myelin protein 22%2C transcript variant 1	-
107053373	18.2183	17.9776	15.9456	65.204	62.7101	60.2163	17.3805	62.7101	-1.85207	0.000616273	0.154494	LOC107053373	NC_006092.5	8235447	8239291	+	3741	lncRNA	uncharacterized LOC107053373%2C transcript variant X2	-
107055328	55.4139	54.9904	37.4723	116.615	139.599	162.584	49.2922	139.599	-1.50431	0.000627431	0.155106	LOC107055328	NC_006115.5	892562	893289	+	568	lncRNA	uncharacterized LOC107055328	-
424191	1220.62	852.351	1650.37	213.167	390.804	568.442	1241.12	390.804	1.66705	0.000712386	0.173695	ITGB6	NC_006094.5	21777197	21828004	+	8502	protein_coding	integrin subunit beta 6%2C transcript variant X5	-
novel.196	3110.77	3728.77	3622.05	1931.04	2053.63	2176.22	3487.2	2053.63	0.763754	0.000756782	0.178704	-	NC_006090.5	49241601	49246462	-	4862	-	-	-
422382	6112.99	3969.88	4742.23	1449.53	2078.43	2707.32	4941.7	2078.43	1.24952	0.000769722	0.178704	RNF128	NC_006091.5	17323050	17364038	+	6894	protein_coding	ring finger protein 128%2C E3 ubiquitin protein ligase%2C transcript variant X2	-
408038	42.5093	865.041	488.734	43.8873	55.6648	67.4422	465.428	55.6648	3.06286	0.000770828	0.178704	LOC408038	NC_006112.4	2266372	2267965	-	834	protein_coding	beta-keratin	-
395846	198.883	164.971	220.05	352.352	404.396	456.439	194.635	404.396	-1.05348	0.000773089	0.178704	GJA8	NC_006088.5	93850707	93899333	+	15117	protein_coding	gap junction protein alpha 8%2C transcript variant X1	-
420220	91.0913	29.6102	7.17554	0	0.602163	1.20433	42.6257	0.602163	6.12163	0.0008037	0.183398	C8orf88	NC_006089.5	124616034	124623519	-	836	protein_coding	chromosome 8 open reading frame 88	-
423072	29.6047	42.3003	30.2967	491.538	263.834	36.1298	34.0672	263.834	-2.95497	0.000818468	0.184311	ABCC8	NC_006092.5	12069804	12136146	-	6609	protein_coding	ATP binding cassette subfamily C member 8%2C transcript variant X1	-
770729	2715.28	2174.23	3572.62	4856.44	6433.21	8009.97	2820.71	6433.21	-1.18936	0.00084381	0.184311	SPIK2	NC_006091.5	49290134	49295716	-	835	protein_coding	serine peptidase inhibitor%2C Kazal type 2 (acrosin-trypsin inhibitor)%2C transcript variant X1	-
107052021	5.31366	8.46006	15.9456	288.402	147.814	7.22595	9.90645	147.814	-3.89784	0.000857947	0.184311	LOC107052021	NC_006090.5	8135038	8168497	-	6481	lncRNA	uncharacterized LOC107052021%2C transcript variant X2	-
416054	347.665	604.894	320.507	2321.01	1507.95	694.896	424.356	1507.95	-1.82994	0.000865182	0.184311	KLHDC8B	NC_006099.5	11905724	11931006	-	18635	protein_coding	kelch domain containing 8B	-
417831	221.656	306.677	278.251	112.853	124.471	136.089	268.861	124.471	1.10936	0.00086799	0.184311	WIF1	NC_006088.5	34002232	34044011	-	1873	protein_coding	WNT inhibitory factor 1	-
422689	460.011	517.121	310.94	1098.44	951.463	804.489	429.357	951.463	-1.1487	0.00086983	0.184311	ANK2	NC_006091.5	56723112	57060516	-	12601	protein_coding	ankyrin 2%2C transcript variant X16	-
107052880	6.07276	90.9456	94.8766	5.01569	4.31433	3.61298	63.965	4.31433	3.88984	0.000888992	0.186155	LOC107052880	NC_006088.5	43044623	43053629	+	7398	lncRNA	uncharacterized LOC107052880	-
421765	43.2684	50.7603	44.6478	161.756	129.051	96.346	46.2255	129.051	-1.4829	0.00102084	0.206875	CEP57L1	NC_006090.5	67051588	67074464	-	1950	protein_coding	centrosomal protein 57kDa-like 1%2C transcript variant X5	-
107054748	41.7502	52.8754	47.8369	120.377	117.996	115.615	47.4875	117.996	-1.31655	0.00102747	0.206875	LOC107054748	NC_006105.5	4903172	4910784	-	3624	lncRNA	uncharacterized LOC107054748	-
421944	157.133	119.498	107.633	331.036	289.563	248.091	128.088	289.563	-1.17521	0.00103144	0.206875	GREB1	NC_006090.5	97304925	97395326	+	8052	protein_coding	growth regulation by estrogen in breast cancer 1	-
424206	671.039	1362.07	585.205	2653.3	2345.51	2037.72	872.771	2345.51	-1.42699	0.00103444	0.206875	CFAP65	NC_006094.5	22324226	22340999	+	5622	protein_coding	cilia and flagella associated protein 65%2C transcript variant X2	-
100858979	157.892	35.9552	39.0668	8644.54	4372.25	99.959	77.6379	4372.25	-5.81485	0.00105053	0.20776	COL10A1	NC_006090.5	64020126	64031469	+	6709	protein_coding	collagen%2C type X%2C alpha 1%2C transcript variant X1	-
417882	497.207	405.025	356.385	1060.82	880.266	699.713	419.539	880.266	-1.0687	0.00109501	0.208247	LRRIQ1	NC_006088.5	41785730	41885679	+	5708	protein_coding	leucine rich repeats and IQ motif containing 1%2C transcript variant X1	-
418173	252.778	198.811	117.2	1729.16	980.797	232.435	189.597	980.797	-2.37093	0.00110784	0.208247	RERG	NC_006088.5	62628181	62735291	-	5320	protein_coding	RAS like estrogen regulated growth inhibitor%2C transcript variant X1	-
776275	437.997	264.377	331.669	96.552	134.385	172.219	344.681	134.385	1.35918	0.00110803	0.208247	LOC776275	NC_006092.5	24234607	24451273	-	4602	protein_coding	UPF0444 transmembrane protein C12orf23 homolog%2C transcript variant X2	-
100857569	76.6685	120.556	57.4043	16.301	22.0002	27.6995	84.8762	22.0002	1.94238	0.00114023	0.208247	CLC2DL4	NC_006088.5	45693	58630	+	4927	protein_coding	C-type lectin domain family 2 member D-like 4%2C transcript variant X3	-
395749	387.897	630.274	739.878	252.038	253.678	255.317	586.016	253.678	1.20759	0.0011484	0.208247	ETV5	NC_006096.5	5289093	5299778	-	3415	protein_coding	ETS variant 5%2C transcript variant X3	ETS
100857910	31.882	45.4728	43.0532	304.703	185.471	66.2379	40.136	185.471	-2.20958	0.00115319	0.208247	ARTN	NC_006095.5	20685696	20690861	+	1593	protein_coding	artemin%2C transcript variant X2	-
423178	832.727	481.166	1258.11	252.038	304.862	357.685	857.335	304.862	1.49207	0.00115788	0.208247	FUT8	NC_006092.5	22842140	22880586	-	1725	protein_coding	fucosyltransferase 8	-
101750235	141.192	48.6453	74.9445	22.5706	20.3177	18.0649	88.2605	20.3177	2.12326	0.00115883	0.208247	NXPH2	NC_006094.5	31425143	31458314	-	13505	protein_coding	neurexophilin 2%2C transcript variant X2	-
107051845	6.83185	5.28754	2.39185	168.026	85.8193	3.61298	4.83708	85.8193	-4.14934	0.00116225	0.208247	LOC107051845	NC_006096.5	9045795	9148512	+	7403	lncRNA	uncharacterized LOC107051845	-
424555	2.27728	0	2.39185	102.822	52.6151	2.40865	1.55638	52.6151	-5.03211	0.00117693	0.208247	AK5	NC_006095.5	19432081	19518960	-	3162	protein_coding	adenylate kinase 5	-
378912	1310.2	1263.72	835.552	7524.79	4484.99	1445.19	1136.49	4484.99	-1.98054	0.00118169	0.208247	RGS2	NC_006095.5	3955419	3958244	-	1456	protein_coding	regulator of G-protein signaling 2	-
416855	696.849	508.661	527.801	1636.37	1284.26	932.148	577.77	1284.26	-1.15182	0.00120123	0.209615	WDR66	NC_006102.5	5993345	6006396	+	3463	protein_coding	WD repeat domain 66	-
107051755	1.51819	0	3.98641	41.3794	30.3243	19.2692	1.83487	30.3243	-3.99346	0.00121661	0.210237	LOC107051755	NC_006091.5	39358680	39365281	+	2983	lncRNA	uncharacterized LOC107051755%2C transcript variant X4	-
112532340	44.0275	24.3227	76.5391	218.183	178.34	138.497	48.2964	178.34	-1.87835	0.00129083	0.220601	LOC112532340	NC_006091.5	1365826	1374438	-	7674	lncRNA	uncharacterized LOC112532340	-
100857278	90.3322	100.463	127.565	763.639	453.477	143.315	106.12	453.477	-2.09496	0.00131077	0.220601	FAM198A	NC_006089.5	41077546	41114829	-	15511	protein_coding	family with sequence similarity 198 member A%2C transcript variant X4	-
416804	29.6047	31.7252	28.7022	90.2824	83.6796	77.0768	30.0107	83.6796	-1.48095	0.00131376	0.220601	PIWIL1	NC_006102.5	3606157	3703287	-	7992	protein_coding	piwi like RNA-mediated gene silencing 1%2C transcript variant X9	-
429115	402.32	384.933	384.29	229.468	220.715	211.961	390.514	220.715	0.823523	0.00132914	0.221097	MCCC2L	NC_006095.5	29113513	29125100	+	2719	protein_coding	methylcrotonoyl-Coenzyme A carboxylase 2-like%2C transcript variant X1	-
770690	208.751	180.834	99.6603	1390.6	797.066	203.531	163.082	797.066	-2.28916	0.0013628	0.224597	PODXL2	NC_006099.5	10097109	10129585	-	6464	protein_coding	podocalyxin like 2	-
112532210	101.719	179.776	176.199	2.50784	22.3296	42.1514	152.565	22.3296	2.76879	0.0013873	0.226537	LOC112532210	NC_006090.5	63292774	63295672	-	2411	lncRNA	uncharacterized LOC112532210	-
101750030	122.973	105.751	98.863	544.202	356.404	168.606	109.196	356.404	-1.70593	0.00145727	0.235799	LOC101750030	NC_006088.5	113044931	113112072	-	31031	lncRNA	uncharacterized LOC101750030%2C transcript variant X2	-
novel.573	13.6637	12.6901	6.37826	196.866	105.057	13.2476	10.9107	105.057	-3.26901	0.00147325	0.236238	-	NC_006127.5	36716396	36718749	-	2354	-	-	-
395116	29.6047	37.0128	11.9592	0	0.602163	1.20433	26.1922	0.602163	5.41266	0.00150471	0.239127	KCNA10	NC_006113.5	1438266	1440115	-	1850	protein_coding	potassium voltage-gated channel subfamily A member 10	-
418125	286.938	469.533	846.714	105.329	160.452	215.574	534.395	160.452	1.7354	0.00153605	0.241948	PTN	NC_006088.5	57668138	57738114	+	7006	protein_coding	pleiotrophin	-
novel.282	1398.25	2440.73	1211.87	823.827	697.941	572.055	1683.62	697.941	1.2701	0.00158107	0.245341	-	NC_006093.5	3810291	3817369	-	3040	-	PF15854:Domain of unknown function (DUF4725)	-
420391	22.0137	98.3482	23.1212	331.036	245.605	160.175	47.8277	245.605	-2.36923	0.00159151	0.245341	HHATL	NC_006089.5	2106160	2125850	-	5433	protein_coding	hedgehog acyltransferase-like%2C transcript variant X1	-
395154	984.545	833.316	1053.21	1468.34	1827.7	2187.06	957.024	1827.7	-0.933134	0.00159894	0.245341	DPYSL3	NC_006100.5	18700527	18745711	-	17310	protein_coding	dihydropyrimidinase like 3%2C transcript variant X1	-
novel.233	100.2	105.751	94.0793	208.151	199.819	191.488	100.01	199.819	-0.999591	0.00169418	0.253771	-	NC_006091.5	11536473	11543376	-	2828	-	-	-
373928	148.023	119.498	184.969	36.3638	53.7095	71.0552	150.83	53.7095	1.48952	0.00169535	0.253771	PPARG	NC_006099.5	5238261	5291881	+	4611	protein_coding	peroxisome proliferator-activated receptor gamma%2C transcript variant X1	THR-like
107049264	47.0639	10.5751	23.9185	1.25392	0.626961	0	27.1858	0.626961	5.4696	0.00169665	0.253771	LOC107049264	NC_008465.4	230607	234158	+	3552	protein_coding	endogenous retrovirus group K member 8 Gag polyprotein-like	-
424916	22.7728	16.9201	21.5266	20.0628	155.755	291.447	20.4065	155.755	-2.93042	0.00180368	0.26753	SLC51A	NC_006096.5	15076581	15078779	-	1285	protein_coding	solute carrier family 51 alpha subunit	-
100858751	102.478	149.109	211.28	55.1726	55.8879	56.6033	154.289	55.8879	1.46485	0.00185571	0.272974	FCER2	NC_028739.2	595219	599514	+	1277	protein_coding	Fc fragment of IgE receptor II%2C transcript variant X1	-
112533410	807.676	1006.75	487.139	3296.56	2258.27	1219.98	767.188	2258.27	-1.55786	0.00193118	0.281521	LOC112533410	NC_006100.5	9211497	9221673	-	3230	lncRNA	uncharacterized LOC112533410	-
396420	192.81	221.019	220.847	56.4265	85.4187	114.411	211.559	85.4187	1.30675	0.00195416	0.281521	ITGAV	NC_006094.5	1355448	1399141	-	3495	protein_coding	integrin subunit alpha V	-
novel.544	1.51819	5.28754	7.97282	28.8402	37.3023	45.7644	4.92618	37.3023	-2.92876	0.00198546	0.281521	-	NC_006127.5	1747349	1751597	+	1233	-	-	-
420692	22.7728	7.40255	37.4723	298.434	167.884	37.3341	22.5492	167.884	-2.88894	0.0019874	0.281521	TMEM108	NC_006089.5	42394259	42553659	+	2687	protein_coding	transmembrane protein 108%2C transcript variant X1	-
100859339	395.488	454.728	361.169	976.806	800.925	625.045	403.795	800.925	-0.98855	0.0019929	0.281521	NPR2	NC_006127.5	9097293	9106893	-	3736	protein_coding	natriuretic peptide receptor 2	-
428151	11.3864	21.1501	15.9456	231.976	125.02	18.0649	16.1607	125.02	-2.95601	0.00201551	0.282473	KCNQ2	NC_006107.5	8923609	8991713	-	12829	protein_coding	potassium voltage-gated channel subfamily Q member 2%2C transcript variant X15	-
395860	194.328	76.1405	403.425	3.76177	28.9782	54.1946	224.631	28.9782	2.95325	0.00208015	0.289255	ST8SIA1	NC_006088.5	66588236	66704165	+	1222	protein_coding	ST8 alpha-N-acetyl-neuraminide alpha-2%2C8-sialyltransferase 1	-
107055505	0.759094	1.05751	2.39185	10.0314	22.4784	34.9254	1.40282	22.4784	-3.99272	0.00212374	0.290688	LOC107055505	NC_006088.5	141521209	141552280	-	6376	protein_coding	ranBP2-like and GRIP domain-containing protein 4	-
771074	280.865	195.639	242.374	1735.43	999.588	263.747	239.626	999.588	-2.06003	0.00213269	0.290688	TTPA	NC_006089.5	113803561	113818994	-	3460	protein_coding	alpha tocopherol transfer protein	-
107052135	133.601	99.4057	79.7282	250.784	234.986	219.187	104.245	234.986	-1.17125	0.00217873	0.290688	LOC107052135	NC_006097.5	3030272	3041333	-	1933	protein_coding	coiled-coil domain-containing protein 33-like	-
420426	8089.67	7824.5	7190.69	5233.87	4581.79	3929.71	7701.62	4581.79	0.749277	0.0021915	0.290688	GORASP1	NC_006089.5	5347141	5353927	+	2652	protein_coding	golgi reassembly stacking protein 1%2C transcript variant X1	-
101749793	16.7001	13.7476	24.7157	196.866	112.283	27.6995	18.3878	112.283	-2.60609	0.00219251	0.290688	LOC101749793	NC_006091.5	53001735	53182833	+	11930	lncRNA	uncharacterized LOC101749793%2C transcript variant X5	-
416740	206.474	143.821	198.523	94.0442	74.1194	54.1946	182.939	74.1194	1.30624	0.0022032	0.290688	ISM1	NC_006090.5	12824285	12880272	-	18762	protein_coding	isthmin 1%2C transcript variant X2	-
418107	141.951	100.463	176.199	15.0471	36.4273	57.8076	139.538	36.4273	1.93636	0.00221189	0.290688	AKR1D1	NC_006088.5	56550520	56584579	+	1298	protein_coding	aldo-keto reductase family 1 member D1	-
415742	661.171	540.386	849.105	258.308	324.255	390.201	683.554	324.255	1.07615	0.0022246	0.290688	ITFG1	NC_006098.5	7578835	7650013	+	2016	protein_coding	integrin alpha FG-GAP repeat containing 1	-
374105	173.074	196.696	147.497	290.91	348.384	405.858	172.422	348.384	-1.01656	0.00224935	0.290688	RIMBP2	NC_006102.5	3504247	3629096	+	11738	protein_coding	RIMS binding protein 2%2C transcript variant X1	-
416161	1236.56	1420.23	1490.92	2347.34	2239.5	2131.66	1382.57	2239.5	-0.695926	0.00225377	0.290688	CCNG1	NC_006100.5	7457235	7462859	-	2743	protein_coding	cyclin G1%2C transcript variant X1	-
417921	444.07	615.469	495.91	1191.23	1005.69	820.146	518.483	1005.69	-0.956573	0.00232782	0.297282	CFAP54	NC_006088.5	45929170	46037247	+	13461	protein_coding	cilia and flagella associated protein 54%2C transcript variant X1	-
425346	25.0501	19.0351	10.3647	47.6491	77.417	107.185	18.15	77.417	-2.09313	0.00234851	0.297282	CRTAC1	NC_006093.5	23234578	23244601	+	2735	protein_coding	cartilage acidic protein 1%2C transcript variant X2	-
101752092	564.007	685.265	762.999	96.552	220.495	344.437	670.757	220.495	1.60443	0.00235501	0.297282	CLN5	NC_006088.5	155832771	155841295	-	1701	protein_coding	ceroid-lipofuscinosis%2C neuronal 5	-
396460	36.4365	299.275	215.266	22.5706	32.9632	43.3557	183.659	32.9632	2.47586	0.00252641	0.316673	LCK	NC_006110.5	5286476	5293228	-	3867	protein_coding	LCK proto-oncogene%2C Src family tyrosine kinase%2C transcript variant X3	-
419539	25.0501	25.3802	13.5538	56.4265	74.5798	92.7331	21.328	74.5798	-1.81082	0.00259864	0.318188	LRRTM4	NC_006109.5	4409156	4620837	-	4777	protein_coding	leucine rich repeat transmembrane neuronal 4%2C transcript variant X8	-
426146	175.351	262.262	144.308	359.876	445.492	531.108	193.974	445.492	-1.20224	0.00260045	0.318188	NUP210L	NC_006112.4	2844782	2865978	-	5429	protein_coding	nucleoporin 210 like	-
417192	84.2595	64.5079	86.9038	18.8088	26.265	33.7211	78.5571	26.265	1.58054	0.00260913	0.318188	TOR1BL	NC_006104.5	5990227	5992858	+	1485	protein_coding	torsin family 1%2C member B-like	-
novel.518	1947.84	2047.33	869.038	176.803	450.904	725.004	1621.4	450.904	1.84604	0.00261001	0.318188	-	NC_006126.5	871742	1018079	+	6051	-	-	-
424827	143.469	191.409	255.13	36.3638	65.1506	93.9374	196.669	65.1506	1.59243	0.00273155	0.327526	VAMP2	NC_006096.5	5710328	5755795	-	10599	protein_coding	vesicle-associated membrane protein 2 (synaptobrevin 2)%2C transcript variant X2	-
101749086	3927.55	3796.45	3799.05	6142.97	5825.17	5507.38	3841.02	5825.17	-0.600777	0.00273976	0.327526	CDHR4	NC_006099.5	2842575	2847823	-	3042	protein_coding	cadherin related family member 4	-
112529957	154.096	338.402	368.344	631.977	720.04	808.102	286.948	720.04	-1.32829	0.00277665	0.327526	LOC112529957	NC_006106.5	44010	48825	-	2639	protein_coding	sperm acrosome membrane-associated protein 6-like%2C transcript variant X1	-
429960	43.2684	27.4952	37.4723	104.076	95.9957	87.9158	36.0786	95.9957	-1.40482	0.00279126	0.327526	DOK3	NC_006100.5	10890255	10892920	-	1438	protein_coding	docking protein 3%2C transcript variant X1	-
423053	204.196	343.69	136.335	640.754	579.909	519.064	228.074	579.909	-1.34868	0.00282048	0.327526	C5H11orf16	NC_006092.5	9828305	9836395	+	4906	protein_coding	chromosome 5 C11orf16 homolog%2C transcript variant X3	-
419770	6322.5	7733.55	4264.66	3186.22	3111.76	3037.31	6106.9	3111.76	0.972625	0.00282737	0.327526	FXYD2	NC_006111.5	5405477	5407262	-	726	protein_coding	FXYD domain containing ion transport regulator 2	-
417905	94.8868	118.441	41.4587	635.739	379.29	122.841	84.9288	379.29	-2.16057	0.00283254	0.327526	TMCC3	NC_006088.5	45191562	45318003	-	8235	protein_coding	transmembrane and coiled-coil domain family 3%2C transcript variant X3	-
novel.330	1.51819	0	2.39185	3.76177	32.5912	61.4206	1.30335	32.5912	-4.59356	0.00283545	0.327526	-	NC_006097.5	20086905	20087961	+	1057	-	-	-
107049448	2.27728	8.46006	2.39185	20.0628	35.3222	50.5817	4.3764	35.3222	-3.05467	0.00285588	0.327526	LOC107049448	NW_020110167.1	723393	728361	-	1982	protein_coding	uncharacterized LOC107049448%2C transcript variant X3	-
101749362	119.937	126.901	113.214	257.054	231.497	205.94	120.017	231.497	-0.948446	0.0028793	0.327526	LOC101749362	NC_006088.5	30826263	30871255	-	19439	lncRNA	uncharacterized LOC101749362%2C transcript variant X1	-
107053055	56.9321	29.6102	88.4983	16.301	12.3656	8.43028	58.3469	12.3656	2.24462	0.00288902	0.327526	LOC107053055	NC_006090.5	36299716	36439040	-	4761	protein_coding	formin-2-like	-
419751	37.9547	40.1853	27.1076	73.9814	100.82	127.659	35.0825	100.82	-1.52652	0.00291822	0.328743	GRIK4	NC_006111.5	3616759	3740676	-	4190	protein_coding	glutamate ionotropic receptor kainate type subunit 4	-
395502	684.703	886.191	547.733	1830.73	1479.59	1128.45	706.209	1479.59	-1.06757	0.00295178	0.330432	HOXB3	NC_006114.5	6248848	6273287	+	7052	protein_coding	homeobox B3%2C transcript variant X3	Homeobox
396217	194.328	251.687	416.979	119.123	116.767	114.411	287.664	116.767	1.30112	0.00302614	0.336639	MBP	NC_006089.5	90467949	90575812	+	5765	protein_coding	myelin basic protein%2C transcript variant X2	-
771345	2472.37	2425.92	2557.68	1424.46	1575.13	1725.8	2485.32	1575.13	0.657931	0.00307453	0.338488	EML4	NC_006090.5	23696772	23851941	+	7523	protein_coding	echinoderm microtubule associated protein like 4%2C transcript variant X1	-
415816	370.438	328.885	303.765	1805.65	1100.33	395.019	334.362	1100.33	-1.71829	0.00308079	0.338488	KLHL36	NC_006098.5	16836374	16853710	+	5959	protein_coding	kelch like family member 36%2C transcript variant X4	-
396327	0.759094	1.05751	1.59456	18.8088	16.6304	14.4519	1.13706	16.6304	-3.86922	0.00316047	0.343615	SYT2	NC_006113.5	670157	683829	+	4403	protein_coding	synaptotagmin 2	-
420664	261.888	178.719	303.765	117.869	114.935	112.002	248.124	114.935	1.11218	0.00322418	0.343615	GPD1L	NC_006089.5	40237145	40289070	+	4219	protein_coding	glycerol-3-phosphate dehydrogenase 1-like%2C transcript variant X2	-
428527	264.924	225.249	305.359	92.7903	122.87	152.949	265.177	122.87	1.10989	0.00324791	0.343615	DSC1	NC_006089.5	105937997	105962148	-	5573	protein_coding	desmocollin 1%2C transcript variant X3	-
418172	195.846	144.878	125.173	353.606	320.118	286.629	155.299	320.118	-1.04223	0.00325379	0.343615	BPGM	NC_006088.5	62166914	62186554	+	5082	protein_coding	bisphosphoglycerate mutase%2C transcript variant X5	-
395178	929.891	926.376	844.322	1360.51	1397.43	1434.35	900.196	1397.43	-0.634613	0.00325709	0.343615	UBA7	NC_006099.5	2849850	2856622	-	3073	protein_coding	ubiquitin-like modifier activating enzyme 7	-
101748596	906.359	589.031	625.069	368.653	371.599	374.545	706.82	371.599	0.928236	0.00326349	0.343615	NPPC	NC_006096.5	15543045	15549574	-	4753	protein_coding	C-type natriuretic peptide%2C transcript variant X2	-
novel.194	125.251	200.926	109.228	58.9344	57.1667	55.399	145.135	57.1667	1.34115	0.00326418	0.343615	-	NC_006090.5	27395914	27410449	-	3274	-	PF00657:GDSL-like Lipase/Acylhydrolase	Lipase_GDSL
428652	56.9321	62.3929	46.2424	652.04	344.687	37.3341	55.1891	344.687	-2.64323	0.0032819	0.343615	KCNF1	NC_006090.5	97009136	97014040	+	4905	protein_coding	potassium voltage-gated channel modifier subfamily F member 1	-
769291	337.797	412.428	487.139	822.573	752.713	682.853	412.455	752.713	-0.867936	0.00331329	0.344873	STK32C	NC_006093.5	35838882	35893453	-	4080	protein_coding	serine/threonine kinase 32C%2C transcript variant X2	-
395266	53.1366	229.479	336.453	30.0941	44.553	59.0119	206.356	44.553	2.21034	0.00335752	0.347445	CPZ	NC_006091.5	81163348	81197855	+	2685	protein_coding	carboxypeptidase Z	-
101747302	74.3913	93.0606	39.0668	396.239	254.121	112.002	68.8396	254.121	-1.88639	0.00340268	0.349051	LOC101747302	NC_006106.5	2983671	2998392	-	7472	lncRNA	uncharacterized LOC101747302%2C transcript variant X2	-
101751566	4.55457	12.6901	2.39185	136.678	72.5539	8.43028	6.5455	72.5539	-3.49112	0.00341227	0.349051	LOC101751566	NC_006095.5	4052969	4066697	-	3315	lncRNA	uncharacterized LOC101751566	-
423320	1720.87	1541.85	955.144	6694.69	4256.61	1818.53	1405.95	4256.61	-1.59816	0.0035093	0.356926	CFL2	NC_006092.5	36170756	36176226	-	4508	protein_coding	cofilin 2%2C transcript variant X2	-
421301	13341.1	8425.16	11981.6	6507.86	6261.13	6014.4	11249.3	6261.13	0.845404	0.00362594	0.366694	LBH	NC_006090.5	8705194	8715863	-	2708	protein_coding	limb bud and heart development	-
novel.245	1.51819	0	0	36.3638	21.1927	6.02163	0.506063	21.1927	-5.28842	0.0036789	0.369259	-	NC_006091.5	84186374	84189963	-	737	-	-	-
418437	787.94	812.165	1197.52	264.578	405.671	546.764	932.541	405.671	1.2007	0.0036928	0.369259	CRYBG3	NC_006088.5	92707032	92757881	+	7528	protein_coding	crystallin beta-gamma domain containing 3%2C transcript variant X2	-
112531388	25.0501	4.23003	9.56739	0	0	0	12.9492	0	5.84666	0.00374519	0.372406	LOC112531388	NW_020110165.1	1750672	1760866	+	5995	protein_coding	endogenous retrovirus group K member 8 Gag polyprotein-like%2C transcript variant X3	-
novel.637	781.108	1184.41	471.991	398.747	314.387	230.026	812.502	314.387	1.3695	0.00378821	0.372778	-	NW_020109930.1	60	4037	-	3380	-	-	-
421726	623.217	712.76	1049.22	425.08	405.834	386.588	795.067	405.834	0.970426	0.00379083	0.372778	MAN1A1	NC_006090.5	62549031	62693780	+	5483	protein_coding	mannosidase alpha class 1A member 1	-
428979	216.342	197.754	179.388	868.968	563.949	258.93	197.828	563.949	-1.51104	0.003834	0.374953	ITPRIP	NC_006093.5	25213665	25236045	-	6881	protein_coding	inositol 1%2C4%2C5-trisphosphate receptor interacting protein%2C transcript variant X4	-
418189	332.483	363.782	216.063	9005.67	4670.84	336.007	304.11	4670.84	-3.94108	0.00388934	0.378286	SLCO1B1	NC_006088.5	65193648	65214806	-	2885	protein_coding	solute carrier organic anion transporter family member 1B1%2C transcript variant X2	-
418726	2883.04	3059.37	1022.91	10282.2	7157.73	4033.29	2321.77	7157.73	-1.62435	0.00391077	0.378304	FHL2	NC_006088.5	136439348	136481079	-	4774	protein_coding	four and a half LIM domains 2%2C transcript variant X2	-
415502	289.215	278.124	372.331	147.963	164.908	181.853	313.223	164.908	0.925871	0.00393504	0.378594	AKAP13	NC_006097.5	14421126	14487012	-	5458	protein_coding	A-kinase anchoring protein 13%2C transcript variant X3	-
419265	315.024	282.354	456.843	137.931	165.914	193.896	351.407	165.914	1.08309	0.00397864	0.38073	HELZ2	NC_006107.5	9732083	9754184	+	10720	protein_coding	helicase with zinc finger 2%2C transcript variant X1	-
428858	137.396	249.572	157.065	813.796	538.169	262.543	181.344	538.169	-1.57077	0.0040183	0.380988	SHANK2	NC_006092.5	18173874	18519149	-	13377	protein_coding	SH3 and multiple ankyrin repeat domains 2%2C transcript variant X3	-
107051846	231.524	206.214	217.658	406.271	376.558	346.846	218.465	376.558	-0.784448	0.00410892	0.380988	LOC107051846	NC_006096.5	9110096	9416694	-	15888	protein_coding	uncharacterized LOC107051846%2C transcript variant X3	-
420421	220.896	282.354	551.719	58.9344	110.157	161.38	351.657	110.157	1.67411	0.00411543	0.380988	OXSR1	NC_006089.5	4915790	5007664	+	4426	protein_coding	oxidative stress responsive 1	-
101749098	768.963	968.677	450.464	2868.97	1982.46	1095.94	729.368	1982.46	-1.44289	0.00414538	0.380988	ITGA7	NC_008465.4	5469119	5483408	-	4540	protein_coding	integrin%2C alpha 7%2C transcript variant X4	-
107054135	22.7728	50.7603	19.1348	223.198	138.696	54.1946	30.8893	138.696	-2.1743	0.00415828	0.380988	LOC107054135	NC_006088.5	65510064	65529324	+	17457	lncRNA	uncharacterized LOC107054135	-
422467	94.1277	63.4504	70.1608	30.0941	28.2946	26.4952	75.913	28.2946	1.42696	0.00416591	0.380988	SLC10A7	NC_006091.5	31401140	31551734	-	4034	protein_coding	solute carrier family 10 member 7%2C transcript variant X4	-
429940	433.443	408.198	495.112	244.515	260.755	276.995	445.584	260.755	0.773358	0.00417201	0.380988	HOXB2	NC_006114.5	6275520	6280223	+	3480	protein_coding	homeobox B2	-
395762	2054.87	1725.85	2135.12	1181.19	1236.72	1292.24	1971.95	1236.72	0.673327	0.00417348	0.380988	PPP1R9B	NC_006094.5	17655687	17697085	+	5309	protein_coding	protein phosphatase 1%2C regulatory (inhibitor) subunit 9B	-
408036	4.55457	6.34504	184.172	3.76177	3.08521	2.40865	65.0239	3.08521	4.4005	0.00417398	0.380988	EREG	NC_006091.5	44723741	44731613	+	911	protein_coding	epiregulin	-
396176	9041.57	8512.93	4269.45	31408.2	20792.4	10176.6	7274.65	20792.4	-1.51512	0.00440033	0.398486	CSRP1	NC_006113.5	772723	782045	+	1649	protein_coding	cysteine and glycine rich protein 1%2C transcript variant X2	-
419389	6.07276	1.05751	5.58098	52.6647	34.7626	16.8606	4.23708	34.7626	-3.00497	0.00442937	0.398486	LOC419389	NC_006108.5	1242234	1246656	+	1752	protein_coding	uncharacterized LOC419389%2C transcript variant X2	-
424381	145.746	80.3705	90.0929	7519.77	3777.95	36.1298	105.403	3777.95	-5.16342	0.00443285	0.398486	PHGDH	NC_006095.5	4633297	4636633	-	1761	protein_coding	phosphoglycerate dehydrogenase	-
419274	222.415	304.562	145.105	1311.6	791.288	270.973	224.027	791.288	-1.82125	0.00452425	0.402512	REM1	NC_006107.5	9983604	9986527	+	1562	protein_coding	RRAD and GEM like GTPase 1	-
770710	49.3411	15.8626	13.5538	477.744	244.894	12.0433	26.2525	244.894	-3.21815	0.0045344	0.402512	GABRD	NC_006108.5	1844803	1866155	-	9946	protein_coding	gamma-aminobutyric acid type A receptor delta subunit%2C transcript variant X1	-
107051855	362.847	262.262	279.846	146.709	159.464	172.219	301.652	159.464	0.920514	0.00454548	0.402512	LOC107051855	NC_006096.5	6535082	6544753	-	7620	lncRNA	uncharacterized LOC107051855	-
769634	1007.32	1366.3	908.104	2025.08	1925.42	1825.76	1093.91	1925.42	-0.816283	0.0046682	0.411333	CCDC78	NC_006101.5	13582359	13597242	-	4485	protein_coding	coiled-coil domain containing 78%2C transcript variant X3	-
422029	212.546	338.402	228.82	708.466	561.377	414.288	259.923	561.377	-1.11245	0.0047613	0.41747	XKR6	NC_006090.5	106902120	107090226	-	42722	protein_coding	XK related 6%2C transcript variant X1	-
112531208	2.27728	5.28754	61.3907	127.9	209.071	290.242	22.9852	209.071	-3.18077	0.00481763	0.419632	LOC112531208	NW_020110023.1	7	798	+	612	lncRNA	uncharacterized LOC112531208%2C transcript variant X1	-
107052306	129.046	112.096	85.3092	242.007	221.565	201.122	108.817	221.565	-1.02565	0.00483311	0.419632	LOC107052306	NC_006088.5	190384596	190399165	+	13715	lncRNA	uncharacterized LOC107052306	-
101751764	51.6184	97.2907	114.809	277.117	227.076	177.036	87.9059	227.076	-1.3706	0.00490915	0.423922	GIMAP8L1	NC_006089.5	418149	1006230	+	2850	protein_coding	GTPase IMAP family member 8-like 1%2C transcript variant X2	-
418103	1046.79	1417.06	578.03	5776.82	3494.79	1212.76	1013.96	3494.79	-1.78538	0.00493302	0.423922	TMEM213	NC_006088.5	56319742	56323845	-	1461	protein_coding	transmembrane protein 213%2C transcript variant X1	-
novel.469	16.7001	38.0703	11.9592	107.837	85.2311	62.6249	22.2432	85.2311	-1.95195	0.00495398	0.423922	-	NC_006111.5	5093672	5094390	-	719	-	-	-
101751830	18.9774	4.23003	5.58098	205.643	105.832	6.02163	9.59612	105.832	-3.45303	0.00508424	0.432987	LRRC18	NC_006093.5	19350011	19355202	-	1242	protein_coding	leucine rich repeat containing 18	-
100859519	90.3322	63.4504	31.094	600.629	328.616	56.6033	61.6256	328.616	-2.41441	0.00517216	0.436989	NR2F1	NC_006127.5	58578528	58589533	-	4530	protein_coding	nuclear receptor subfamily 2 group F member 1%2C transcript variant X1	RXR-like
374148	270.997	150.166	371.533	71.4736	98.3617	125.25	264.232	98.3617	1.42641	0.00518128	0.436989	SOX9	NC_006105.5	8786171	8789081	+	1640	protein_coding	SRY (sex determining region Y)-box 9	HMG
378797	98.6823	42.3003	48.6342	190.596	172.375	154.154	63.2056	172.375	-1.44214	0.00520488	0.436989	GJB1	NC_006091.5	2316357	2318810	-	1149	protein_coding	gap junction protein beta 1	-
112530116	16.7001	27.4952	19.1348	73.9814	63.4859	52.9903	21.11	63.4859	-1.59762	0.00536112	0.447515	LOC112530116	NC_006107.5	11194095	11209037	+	14017	lncRNA	uncharacterized LOC112530116	-
427459	592.853	306.677	367.547	3559.89	1933.49	307.103	422.359	1933.49	-2.19435	0.00540302	0.447515	SLC28A3	NC_006127.5	40176145	40202248	-	3267	protein_coding	solute carrier family 28 member 3	-
395369	52.3775	59.2204	109.228	28.8402	20.4417	12.0433	73.6085	20.4417	1.8521	0.00544277	0.447515	CRISPLD1	NC_006089.5	118477254	118516560	+	3763	protein_coding	cysteine rich secretory protein LCCL domain containing 1	-
novel.333	25.0501	48.6453	29.4994	178.057	119.137	60.2163	34.3983	119.137	-1.79815	0.00546808	0.447515	-	NC_006097.5	4482077	4486531	-	1847	-	-	-
novel.387	82.7413	80.3705	80.5255	191.85	164.572	137.293	81.2124	164.572	-1.01822	0.00547016	0.447515	-	NC_006101.5	6814325	6814921	-	597	-	-	-
100859283	9.10913	23.2652	10.3647	144.201	82.9395	21.6779	14.2463	82.9395	-2.55249	0.0054811	0.447515	PHLDA3	NC_006113.5	784125	785678	+	1178	protein_coding	pleckstrin homology like domain family A member 3	-
100859150	64.523	38.0703	41.4587	136.678	119.523	102.368	48.0173	119.523	-1.31036	0.00557723	0.453132	PCSK4	NC_006115.5	3324382	3329629	+	2297	protein_coding	proprotein convertase subtilisin/kexin type 4	-
101747446	2255.27	2895.45	3782.31	1583.7	1648.13	1712.55	2977.68	1648.13	0.853337	0.00560501	0.453132	LOC101747446	NC_006091.5	23737749	23751978	+	2735	lncRNA	uncharacterized LOC101747446%2C transcript variant X2	-
429681	238.356	219.961	490.329	97.806	123.571	149.336	316.215	123.571	1.35593	0.00562628	0.453132	GIMAP1	NC_006089.5	507442	514057	+	3793	protein_coding	GTPase%2C IMAP family member 1	-
101751184	464.566	475.878	364.358	935.426	789.268	643.11	434.934	789.268	-0.859997	0.0057417	0.459875	CCDC27	NC_006108.5	941953	946290	-	2512	protein_coding	coiled-coil domain containing 27%2C transcript variant X4	-
novel.649	94.1277	15.8626	69.3635	336.051	243.296	150.541	59.7846	243.296	-2.01928	0.00576168	0.459875	-	NW_020110160.1	107847	108244	-	398	-	-	-
386573	3.79547	8.46006	22.3239	0	0	0	11.5265	0	5.6736	0.00581337	0.460292	ASCL1	NC_006088.5	55066360	55068371	-	1897	protein_coding	achaete-scute family bHLH transcription factor 1	bHLH
416717	81.2231	74.0255	43.8505	326.02	212.387	98.7547	66.3664	212.387	-1.67845	0.00581863	0.460292	SYNDIG1	NC_006090.5	15797112	15861570	+	2960	protein_coding	synapse differentiation inducing 1%2C transcript variant X1	-
428524	189.774	201.984	235.996	99.0599	110.951	122.841	209.251	110.951	0.915004	0.00586825	0.461723	LAMA3	NC_006089.5	103119306	103232233	+	11081	protein_coding	laminin subunit alpha 3%2C transcript variant X1	-
395380	1028.57	773.038	1343.42	285.894	456.072	626.249	1048.34	456.072	1.2008	0.00590323	0.461723	CD164	NC_006090.5	66946433	66958020	+	3634	protein_coding	CD164 molecule%2C transcript variant X1	-
415470	53.1366	26.4377	6.37826	865.206	462.711	60.2163	28.6508	462.711	-4.01269	0.00598659	0.461723	TMC3	NC_006097.5	12490099	12542720	+	7450	protein_coding	transmembrane channel like 3%2C transcript variant X1	-
396050	14649	8503.41	9411.92	4781.21	5639.87	6498.54	10854.8	5639.87	0.944626	0.00598799	0.461723	SCNN1A	NC_006088.5	77568659	77576825	+	3370	protein_coding	sodium channel epithelial 1 alpha subunit	-
112532708	31.1229	7.40255	17.5402	0	0.602163	1.20433	18.6885	0.602163	4.93662	0.00600684	0.461723	LOC112532708	NC_006093.5	18927308	18983615	+	2347	lncRNA	uncharacterized LOC112532708	-
novel.109	16.7001	3.17252	7.17554	549.218	277.62	6.02163	9.01605	277.62	-4.93886	0.00603455	0.461723	-	NC_006089.5	92364899	92376986	+	3089	-	-	-
428534	6337.68	6337.64	7067.91	9035.77	10275.8	11515.8	6581.08	10275.8	-0.642845	0.00604483	0.461723	SOX17	NC_006089.5	110517253	110518916	+	1563	protein_coding	SRY-box 17	-
768759	186.737	158.626	145.903	468.967	354.314	239.661	163.755	354.314	-1.11273	0.00606009	0.461723	CNGB1	NC_006098.5	459934	475396	+	4817	protein_coding	cyclic nucleotide gated channel beta 1%2C transcript variant X1	-
396490	32994	25970.3	11423.5	105036	69703.2	34370.2	23462.6	69703.2	-1.57086	0.00608928	0.461723	TAGLN	NC_006111.5	5236144	5238982	+	1252	protein_coding	transgelin%2C transcript variant X1	-
112530184	5.31366	13.7476	7.17554	35.1098	38.0284	40.9471	8.7456	38.0284	-2.14352	0.00610146	0.461723	LOC112530184	NC_006109.5	1512943	1516526	+	3584	protein_coding	leucine-rich repeat extensin-like protein 5	-
novel.532	414.466	276.009	180.186	13.7931	66.5107	119.228	290.22	66.5107	2.12442	0.00615391	0.461723	-	NC_006126.5	1004007	1112988	-	2856	-	PF00607:gag gene protein p24 (core nucleocapsid protein)|PF00692:dUTPase	-
423991	202.678	299.275	301.373	146.709	137.184	127.659	267.775	137.184	0.964106	0.00616945	0.461723	FAM171B	NC_006094.5	1310554	1347578	-	8866	protein_coding	family with sequence similarity 171 member B	-
424220	1188.74	1051.16	765.391	1830.73	1748.76	1666.79	1001.76	1748.76	-0.803821	0.00617395	0.461723	IGFBP5	NC_006094.5	23231238	23249160	+	2054	protein_coding	insulin like growth factor binding protein 5	-
419498	0	0	2.39185	45.1412	24.9793	4.8173	0.797282	24.9793	-4.92123	0.0062367	0.464464	GUCA2A	NC_006108.5	5836155	5841051	+	1340	protein_coding	guanylate cyclase activator 2A	-
101750513	27.3274	42.3003	27.9049	99.0599	85.0575	71.0552	32.5109	85.0575	-1.39488	0.00628585	0.466174	LOC101750513	NC_008465.4	7416121	7425886	-	2630	protein_coding	mitogen-activated protein kinase kinase kinase 12-like	-
107052719	29294.2	130717	8896.07	5069.61	5317.4	5565.19	56302.6	5317.4	3.40439	0.00633898	0.468164	LOC107052719	NC_006088.5	32724391	32727006	+	2616	protein_coding	uncharacterized LOC107052719%2C transcript variant X1	-
395939	81.9822	77.198	44.6478	23.8245	23.3534	22.8822	67.9427	23.3534	1.53964	0.0064063	0.468789	DIO3	NC_006092.5	49490516	49491999	+	1484	protein_coding	iodothyronine deiodinase 3	-
428460	270.997	334.172	403.425	111.599	157.565	203.531	336.198	157.565	1.09257	0.00642664	0.468789	STAC	NC_006089.5	45700604	45774469	+	4843	protein_coding	SH3 and cysteine rich domain%2C transcript variant X1	-
769122	77.4276	62.3929	51.8233	391.224	232.946	74.6682	63.8813	232.946	-1.86575	0.00643799	0.468789	B3GALT2	NC_006095.5	3820093	3832692	+	8081	protein_coding	beta-1%2C3-galactosyltransferase 2	-
100859819	69.8367	77.198	52.6206	132.916	139.922	146.928	66.5518	139.922	-1.07527	0.00645279	0.468789	LOC100859819	NC_006115.5	3401625	3403741	+	1793	protein_coding	cocaine- and amphetamine-regulated transcript protein-like%2C transcript variant X1	-
395301	613.348	508.661	294.994	2821.33	1653.33	485.343	472.335	1653.33	-1.80747	0.00650086	0.470361	KCNMB1	NC_006100.5	4533095	4540169	+	1410	protein_coding	potassium calcium-activated channel subfamily M regulatory beta subunit 1	-
422535	1015.67	907.341	2593.56	428.841	561.266	693.691	1505.52	561.266	1.42359	0.00668086	0.479377	NPNT	NC_006091.5	38547580	38592421	-	3781	protein_coding	nephronectin%2C transcript variant X8	-
415408	46.3048	87.7731	70.9581	28.8402	19.8396	10.8389	68.3453	19.8396	1.78475	0.00669931	0.479377	PYGO1	NC_006097.5	8377205	8386025	+	1812	protein_coding	pygopus family PHD finger 1	-
novel.590	10.6273	8.46006	81.3228	3.76177	1.88088	0	33.4701	1.88088	4.16774	0.00670626	0.479377	-	NC_008465.4	4983981	4984274	+	273	-	-	-
112532614	18.2183	24.3227	22.3239	61.4422	59.0227	56.6033	21.6216	59.0227	-1.4534	0.00673447	0.479467	LOC112532614	NC_006093.5	11064660	11075693	-	3478	misc_RNA	uncharacterized LOC112532614%2C transcript variant X40	-
100859842	3002.22	2431.21	2937.19	4063.96	4319	4574.03	2790.2	4319	-0.630141	0.00684941	0.484173	LAMTOR2	NC_006112.4	1550742	1553389	+	544	protein_coding	late endosomal/lysosomal adaptor%2C MAPK and MTOR activator 2	-
417343	424.334	268.607	221.644	1265.21	836.737	408.266	304.862	836.737	-1.45606	0.00685496	0.484173	HEXDC	NC_006105.5	3507169	3514744	-	2343	protein_coding	hexosaminidase D	-
420559	77.4276	79.313	242.374	48.903	35.8926	22.8822	133.038	35.8926	1.8925	0.00701009	0.48901	SAMD9L	NC_006089.5	22910015	22918538	-	6465	protein_coding	sterile alpha motif domain containing 9 like%2C transcript variant X1	-
771780	6.07276	14.8051	0.797282	160.502	83.864	7.22595	7.22505	83.864	-3.55405	0.00702149	0.48901	SMPX	NC_006088.5	120533913	120576703	+	1266	protein_coding	small muscle protein%2C X-linked%2C transcript variant X3	-
422662	1049.83	828.028	870.632	1433.23	1439.81	1446.39	916.163	1439.81	-0.651736	0.00703115	0.48901	SULT1E1	NC_006091.5	51795694	51797378	-	1112	protein_coding	sulfotransferase family 1E member 1	-
423372	539.716	531.926	424.154	1207.53	951.212	694.896	498.599	951.212	-0.931937	0.00704179	0.48901	TMEM63C	NC_006092.5	39338240	39347889	+	4161	protein_coding	transmembrane protein 63C	-
417761	132.842	180.834	99.6603	605.645	394.953	184.262	137.779	394.953	-1.52062	0.00706083	0.48901	CPED1	NC_006088.5	23413120	23554790	-	6534	protein_coding	cadherin-like and PC-esterase domain containing 1%2C transcript variant X4	-
418533	59.2094	121.613	126.768	35.1098	37.4263	39.7427	102.53	37.4263	1.45161	0.00710948	0.490471	ABCG1	NC_006088.5	110622734	110682578	+	9215	protein_coding	ATP binding cassette subfamily G member 1%2C transcript variant X1	-
396231	163.964	144.878	572.449	32.602	72.3021	112.002	293.764	72.3021	2.02232	0.00713754	0.490506	RXRG	NC_006095.5	5512801	5535962	+	2232	protein_coding	retinoid X receptor gamma%2C transcript variant X1	RXR-like
421108	1.51819	4.23003	109.228	1.25392	1.22912	1.20433	38.3253	1.22912	4.96458	0.0072585	0.4969	LOC421108	NC_006089.5	108072137	108149335	+	4358	protein_coding	chloride channel protein D-like	-
426214	387.897	348.977	339.642	228.214	217.679	207.144	358.839	217.679	0.721663	0.0073131	0.498701	PNKD	NC_006094.5	22555541	22558700	-	1752	protein_coding	paroxysmal nonkinesigenic dyskinesia%2C transcript variant X1	-
novel.502	69.8367	143.821	51.8233	489.03	309.548	130.067	88.4937	309.548	-1.80974	0.00734409	0.498701	-	NC_006114.5	6230329	6231179	+	705	-	-	-
107050163	1884.07	1207.67	842.727	1709.1	3634.73	5560.37	1311.49	3634.73	-1.47059	0.0073796	0.498701	LOC107050163	NC_028739.2	880972	900707	+	2390	protein_coding	probable very-long-chain enoyl-CoA reductase art-1	-
420168	80.464	52.8754	74.1472	242.007	175.8	109.594	69.1622	175.8	-1.34221	0.00739688	0.498701	PPP1R42	NC_006089.5	115289873	115309219	-	2564	protein_coding	protein phosphatase 1 regulatory subunit 42%2C transcript variant X1	-
novel.566	0	0	0	47.6491	23.8245	0	0	23.8245	-7.23118	0.00750181	0.50003	-	NC_006127.5	25607749	25611442	-	2056	-	-	-
100858388	119.178	13.7476	6.37826	299.687	299.782	299.877	46.4346	299.782	-2.68641	0.0075107	0.50003	LOC100858388	NC_006092.5	16175761	16177613	+	1286	pseudogene	-	-
107055526	0	1.05751	0	27.5863	14.9975	2.40865	0.352502	14.9975	-5.60099	0.00754361	0.50003	LOC107055526	NC_006088.5	141392352	141399258	+	6331	lncRNA	uncharacterized LOC107055526%2C transcript variant X1	-
novel.290	4.55457	1.05751	0	65.204	35.0106	4.8173	1.87069	35.0106	-4.20049	0.00754398	0.50003	-	NC_006093.5	27567875	27569305	-	1310	-	-	-
427496	4199.31	3638.88	5039.62	1238.88	2030.31	2821.73	4292.6	2030.31	1.08013	0.00756941	0.50003	CCPG1	NC_006097.5	8404804	8425192	+	4462	protein_coding	cell cycle progression 1%2C transcript variant X3	-
424297	54.6548	40.1853	46.2424	209.405	139.628	69.8509	47.0275	139.628	-1.56717	0.00758515	0.50003	THSD7B	NC_006094.5	30719325	31200688	+	13469	protein_coding	thrombospondin type 1 domain containing 7B%2C transcript variant X3	-
776812	2419.23	2416.4	2427.72	3752.99	3534.85	3316.71	2421.12	3534.85	-0.545945	0.0076434	0.500344	ATRAID	NC_006090.5	104484844	104486313	+	934	protein_coding	all-trans retinoic acid induced differentiation factor	-
107054623	76.6685	133.246	62.188	392.478	265.488	138.497	90.7008	265.488	-1.55253	0.00770206	0.500344	LOC107054623	NC_006101.5	7970899	7974549	+	2572	lncRNA	uncharacterized LOC107054623	-
418315	324.892	379.645	335.656	748.592	618.172	487.752	346.731	618.172	-0.834633	0.00771719	0.500344	SPAG17	NC_006088.5	79791818	79885285	+	8317	protein_coding	sperm associated antigen 17	-
395879	220.137	191.409	288.616	96.552	116.32	136.089	233.387	116.32	1.00518	0.00772535	0.500344	SPI1	NC_006092.5	23185094	23206769	+	2499	protein_coding	Spi-1 proto-oncogene%2C transcript variant X1	ETS
novel.267	2.27728	7.40255	1.59456	77.7432	41.2802	4.8173	3.75813	41.2802	-3.48752	0.00774704	0.500344	-	NC_006093.5	12922415	12923755	+	1341	-	-	-
421908	1383.07	963.389	1588.19	544.202	685.185	826.167	1311.55	685.185	0.936924	0.00775857	0.500344	SH3YL1	NC_006090.5	91875597	91915377	-	2764	protein_coding	SH3 and SYLF domain containing 1%2C transcript variant X4	-
374116	1511.36	2691.36	1243.76	8535.45	5352.22	2168.99	1815.49	5352.22	-1.55993	0.00784094	0.50383	PER2	NC_006096.5	5654602	5695659	-	7136	protein_coding	period circadian clock 2%2C transcript variant X8	-
107053408	9.86823	5.28754	4.78369	126.646	65.1296	3.61298	6.64649	65.1296	-3.28662	0.00790281	0.505979	LOC107053408	NC_006092.5	15045606	15074130	+	7486	lncRNA	uncharacterized LOC107053408%2C transcript variant X1	-
373960	0	5.28754	0.797282	84.0128	43.2107	2.40865	2.02827	43.2107	-4.47181	0.00808872	0.514601	SMYD1	NC_006091.5	85958098	85980765	+	2393	protein_coding	SET and MYND domain containing 1%2C transcript variant X1	-
427000	33.4002	14.8051	43.0532	67.7118	100.094	132.476	30.4195	100.094	-1.7103	0.00810976	0.514601	ERI2	NC_006101.5	15219036	15224096	-	2634	protein_coding	ERI1 exoribonuclease family member 2%2C transcript variant X2	-
107055347	82.7413	51.8179	99.6603	242.007	189.65	137.293	78.0731	189.65	-1.27606	0.00812422	0.514601	LOC107055347	NC_006115.5	2343251	2346895	-	2452	lncRNA	uncharacterized LOC107055347	-
112530895	1.51819	22.2077	48.6342	1.25392	0.626961	0	24.12	0.626961	5.28827	0.00818318	0.514949	LOC112530895	NC_008465.4	4111190	4119399	-	6354	protein_coding	serine/arginine repetitive matrix protein 1-like	-
100857549	31.1229	13.7476	62.9853	7.52353	6.17042	4.8173	35.9519	6.17042	2.54949	0.00821714	0.514949	LOC100857549	NC_006127.5	23455148	23458615	+	771	lncRNA	uncharacterized LOC100857549	-
416835	1266.93	1146.34	1280.44	705.958	790.751	875.545	1231.23	790.751	0.638889	0.00822265	0.514949	VPS37B	NC_006102.5	5528938	5542818	+	4620	protein_coding	VPS37B%2C ESCRT-I subunit	-
395312	253.538	255.917	303.765	1611.29	924.873	238.456	271.073	924.873	-1.77038	0.00824543	0.514949	IL18	NC_006111.5	6168040	6175770	+	3987	protein_coding	interleukin 18%2C transcript variant X3	-
112531529	14.4228	9.51756	0.797282	165.518	86.974	8.43028	8.24588	86.974	-3.39903	0.00832854	0.518321	LOC112531529	NC_006088.5	142764749	142820849	-	795	lncRNA	uncharacterized LOC112531529%2C transcript variant X3	-
417793	545.789	678.92	498.301	1010.66	945.512	880.362	574.337	945.512	-0.720092	0.00838715	0.519437	PRICKLE1	NC_006088.5	29773408	29833531	-	4640	protein_coding	prickle planar cell polarity protein 1%2C transcript variant X1	-
101751177	1793.74	1547.13	1540.35	728.529	938.728	1148.93	1627.07	938.728	0.793434	0.00840485	0.519437	IPMK	NC_006093.5	5959683	5999367	+	10771	protein_coding	inositol polyphosphate multikinase	-
107049816	22.7728	43.3578	43.8505	3.76177	7.90251	12.0433	36.6604	7.90251	2.20618	0.00845261	0.5197	LOC107049816	NW_020110167.1	258012	272553	+	4750	protein_coding	coiled-coil domain-containing protein 81-like%2C transcript variant X4	-
424751	34.9183	58.1629	117.2	16.301	18.9894	21.6779	70.0939	18.9894	1.88389	0.0084675	0.5197	MYO7B	NC_006096.5	1485897	1540313	+	8671	protein_coding	myosin VIIB%2C transcript variant X3	-
100857134	1269.96	1605.3	2517.02	221.944	601.735	981.525	1797.43	601.735	1.57857	0.00851626	0.520896	GADL1	NC_006089.5	39823210	39986267	-	4509	protein_coding	glutamate decarboxylase like 1%2C transcript variant X2	-
431524	44.7866	0	12.7565	0	0	0	19.181	0	6.41035	0.00864949	0.527234	VH26L1	NC_028740.2	2357626	2362429	-	701	V_segment	-	-
423490	156.373	443.095	261.509	1445.77	908.955	372.137	286.992	908.955	-1.66424	0.0087687	0.532676	C14orf180	NC_006092.5	51567347	51587506	+	2787	protein_coding	chromosome 14 open reading frame 180%2C transcript variant X2	-
novel.569	0	0	0	45.1412	22.5706	0	0	22.5706	-7.15316	0.0088645	0.534585	-	NC_006127.5	25676691	25681092	-	2962	-	-	-
107051563	0	1.05751	0	17.5549	11.7883	6.02163	0.352502	11.7883	-5.25381	0.00888076	0.534585	LOC107051563	NC_006094.5	17207373	17217632	-	5504	lncRNA	uncharacterized LOC107051563	-
769974	141.192	8.46006	4.78369	2.50784	3.66257	4.8173	51.4784	3.66257	3.81331	0.00889023	0.534585	TMPRSS7	NC_006088.5	89854422	89885055	+	3933	protein_coding	transmembrane protease%2C serine 7%2C transcript variant X1	-
418522	198.883	161.799	149.092	519.124	376.382	233.639	169.924	376.382	-1.1465	0.00898561	0.536071	LCA5L	NC_006088.5	109339658	109356328	-	7091	protein_coding	LCA5L%2C lebercilin like%2C transcript variant X5	-
418945	97.1641	213.616	113.214	561.757	387.461	213.166	141.332	387.461	-1.45746	0.00899063	0.536071	SGCG	NC_006088.5	178986655	179102540	-	4902	protein_coding	sarcoglycan gamma%2C transcript variant X5	-
426991	6.07276	1.05751	1.59456	92.7903	46.9973	1.20433	2.90828	46.9973	-3.99179	0.00900529	0.536071	ACSM4L	NC_006101.5	14810716	14825984	-	2642	protein_coding	acyl-CoA synthetase medium-chain family member 4-like%2C transcript variant X2	-
424363	809.954	791.015	612.313	1532.29	1286.42	1040.54	737.761	1286.42	-0.802213	0.00904172	0.536199	HTATIP2	NC_006095.5	4083515	4086190	-	949	protein_coding	HIV-1 Tat interactive protein 2%2C transcript variant X1	-
424139	31.882	9.51756	1.59456	1167.4	587.916	8.43028	14.3314	587.916	-5.3565	0.00912764	0.536199	HOXD4	NC_006094.5	16275972	16277619	-	1350	protein_coding	homeobox D4	Homeobox
421429	102.478	88.8306	131.552	30.0941	43.9509	57.8076	107.62	43.9509	1.29175	0.00915116	0.536199	BTBD9	NC_006090.5	29630382	29740355	+	2568	protein_coding	BTB domain containing 9	-
769337	779.59	712.76	629.853	420.064	446.682	473.3	707.401	446.682	0.663191	0.00917478	0.536199	PRR16	NC_006127.5	71351462	71505042	-	8053	protein_coding	proline rich 16%2C transcript variant X1	-
772378	69.0776	92.0031	47.0396	25.0784	25.1846	25.2908	69.3735	25.1846	1.45812	0.00921602	0.536199	TACSTD2	NC_006095.5	26673217	26674144	-	928	protein_coding	tumor-associated calcium signal transducer 2	-
771797	103.237	92.0031	125.173	51.4108	50.9962	50.5817	106.804	50.9962	1.06833	0.00922308	0.536199	RFLNA	NC_006102.5	5022733	5046908	-	13979	protein_coding	refilin A	-
112529922	189.015	163.914	88.4983	803.764	484.981	166.197	147.142	484.981	-1.72076	0.00922612	0.536199	LOC112529922	NC_006088.5	874417	881437	+	770	protein_coding	filamin-C-like	-
395701	4161.36	1180.18	5950.12	732.291	1192.91	1653.54	3763.88	1192.91	1.65778	0.00924844	0.536199	EZR	NC_006090.5	52201405	52238024	-	3058	protein_coding	ezrin	-
425256	12.9046	34.8977	14.3511	0	1.80649	3.61298	20.7178	1.80649	3.49786	0.00935165	0.540422	BLB3	NC_006103.5	1904199	1910334	-	4575	protein_coding	Major histocompatibility complex class II beta chain BLB3%2C transcript variant X4	-
101752154	319.579	437.808	244.766	1265.21	845.167	425.127	334.051	845.167	-1.3398	0.00940783	0.541909	EHBP1L1	NC_008465.4	6319036	6329539	-	3282	protein_coding	EH domain-binding protein 1-like 1	-
424280	110.069	218.904	141.916	55.1726	66.7269	78.2812	156.963	66.7269	1.23054	0.00949177	0.543253	DPP10	NC_006094.5	29176026	29535981	-	11156	protein_coding	dipeptidyl peptidase like 10%2C transcript variant X2	-
420588	538.957	177.661	688.852	63.95	139.16	214.37	468.49	139.16	1.75141	0.00956071	0.543253	SCIN	NC_006089.5	26738375	26787923	+	4690	protein_coding	scinderin	-
417796	321.097	292.929	325.291	463.951	493.314	522.677	313.106	493.314	-0.655245	0.00957007	0.543253	IRAK4	NC_006088.5	30191162	30204925	+	4904	protein_coding	interleukin 1 receptor associated kinase 4%2C transcript variant X1	-
101751245	17.4592	27.4952	19.1348	0	2.40865	4.8173	21.363	2.40865	3.13134	0.00959341	0.543253	LOC101751245	NW_020110167.1	398693	403740	-	3179	lncRNA	uncharacterized LOC101751245	-
395704	319.579	482.223	372.331	1275.24	889.324	503.408	391.378	889.324	-1.18469	0.00961517	0.543253	FGF12	NC_006096.5	13490727	13679996	+	2102	protein_coding	fibroblast growth factor 12%2C transcript variant X2	-
100858235	87.2959	120.556	84.5119	341.067	239.18	137.293	97.4545	239.18	-1.29705	0.00962515	0.543253	DENND2C	NC_006113.5	3872602	3887081	-	2889	protein_coding	DENN domain containing 2C	-
novel.3	3.79547	5.28754	8.7701	41.3794	30.3243	19.2692	5.95104	30.3243	-2.34626	0.00964482	0.543253	-	NC_006088.5	834583	835686	+	1104	-	-	-
422756	747.708	905.226	747.053	2090.29	1561.2	1032.11	799.996	1561.2	-0.964767	0.0097046	0.544897	RASL11B	NC_006091.5	65944533	65948231	-	1923	protein_coding	RAS like family 11 member B	-
431601	2939.21	2351.9	1973.27	4344.84	4008.41	3671.99	2421.46	4008.41	-0.72707	0.00974906	0.545671	UHRF2	NC_006127.5	27945309	28027635	+	3863	protein_coding	ubiquitin like with PHD and ring finger domains 2%2C transcript variant X1	-
107050903	332.483	442.038	604.34	46.3951	144.834	243.274	459.62	144.834	1.66534	0.00982072	0.547959	LOC107050903	NC_006088.5	151774810	151783561	-	2555	lncRNA	uncharacterized LOC107050903	-
771736	383.343	329.942	244.766	920.379	679.979	439.579	319.35	679.979	-1.09018	0.00990189	0.550762	CDK18	NC_006113.5	2149545	2175000	+	5369	protein_coding	cyclin dependent kinase 18%2C transcript variant X2	-
112530204	10.6273	4.23003	6.37826	58.9344	37.8975	16.8606	7.07854	37.8975	-2.4048	0.0100164	0.554846	LOC112530204	NC_006110.5	3664540	3667451	+	2912	protein_coding	uncharacterized LOC112530204	-
422727	4319.25	3452.76	5451.02	1094.67	1972.05	2849.43	4407.68	1972.05	1.1603	0.0100377	0.554846	ASAH1	NC_006091.5	62776709	62791924	+	2007	protein_coding	N-acylsphingosine amidohydrolase (acid ceramidase) 1	-
418356	2477.68	3832.41	1975.67	802.51	1252.71	1702.92	2761.92	1252.71	1.14036	0.010133	0.556994	PLA2G10L	NC_006088.5	83879249	83894173	-	1262	protein_coding	phospholipase A2 group X-like%2C transcript variant X1	-
408039	11.3864	7.40255	9.56739	157.994	80.8036	3.61298	9.45212	80.8036	-3.09151	0.0101391	0.556994	KRT14	NC_006114.5	7438735	7442565	-	1592	protein_coding	keratin 14	-
100859057	22.7728	5.28754	3.18913	0	0	0	10.4165	0	5.53131	0.0103644	0.565388	LOC100859057	NC_006088.5	77838949	77839993	+	698	lncRNA	uncharacterized LOC100859057	-
107052316	2.27728	4.23003	3.18913	40.1255	24.2779	8.43028	3.23215	24.2779	-2.92289	0.0103731	0.565388	LOC107052316	NC_006127.5	35082869	35087359	+	3347	lncRNA	uncharacterized LOC107052316%2C transcript variant X1	-
422456	207.233	166.029	204.902	70.2197	95.3261	120.433	192.721	95.3261	1.01565	0.0103872	0.565388	GAB1	NC_006091.5	30481564	30578450	+	4476	protein_coding	GRB2 associated binding protein 1%2C transcript variant X2	-
417368	557.934	224.192	782.931	121.63	186.667	251.704	521.686	186.667	1.4831	0.0104616	0.567703	WBP2	NC_006105.5	4640659	4647839	+	2339	protein_coding	WW domain binding protein 2	-
novel.226	181.424	268.607	207.293	92.7903	112.031	131.271	219.108	112.031	0.965264	0.0105317	0.56977	-	NC_006091.5	70993777	71031857	+	5675	-	-	-
423365	60.7276	47.5878	33.4859	124.138	110.242	96.346	47.2671	110.242	-1.22075	0.0106953	0.576866	FLVCR2	NC_006092.5	38505262	38536704	+	3799	protein_coding	feline leukemia virus subgroup C cellular receptor family member 2%2C transcript variant X9	-
107052288	1416.47	6118.74	4326.85	1657.69	1479.78	1301.88	3954.02	1479.78	1.41784	0.0108067	0.578165	LOC107052288	NC_006127.5	31137440	31141482	+	4043	protein_coding	uncharacterized LOC107052288	-
107053650	1884.07	2112.9	1972.48	3504.71	3075.91	2647.11	1989.82	3075.91	-0.628457	0.0108685	0.578165	DDIT4	NC_006093.5	12170027	12171665	-	1474	protein_coding	DNA damage inducible transcript 4	-
430099	271.756	416.658	256.725	596.867	571.815	546.764	315.046	571.815	-0.861989	0.0108827	0.578165	P3H4	NC_006114.5	7494348	7498636	-	2292	protein_coding	prolyl 3-hydroxylase family member 4 (non-enzymatic)	-
421004	2851.92	1408.6	1830.56	482.76	857.393	1232.02	2030.36	857.393	1.24374	0.0109258	0.578165	GMNN	NC_006089.5	90209332	90214743	-	1284	protein_coding	geminin%2C DNA replication inhibitor%2C transcript variant X2	-
420931	365.124	89.8881	220.05	65.204	76.5599	87.9158	225.021	76.5599	1.55692	0.0110105	0.578165	SEMA5A	NC_006089.5	78594765	78914685	+	6244	protein_coding	semaphorin 5A%2C transcript variant X3	-
429785	109.31	52.8754	104.444	410.033	264.63	119.228	88.8763	264.63	-1.57102	0.0110166	0.578165	KCNJ9	NC_006114.5	5863877	5871791	-	3343	protein_coding	potassium inwardly-rectifying channel%2C subfamily J%2C member 9	-
107053185	25.0501	25.3802	10.3647	132.916	82.7163	32.5168	20.265	82.7163	-2.03188	0.0110243	0.578165	LOC107053185	NC_006090.5	105220776	105233281	+	9108	protein_coding	uncharacterized LOC107053185%2C transcript variant X2	-
771180	522.257	449.441	651.38	263.324	308.096	352.867	541.026	308.096	0.812694	0.0110645	0.578165	TRIM35	NC_006090.5	105351723	105356519	+	1830	protein_coding	tripartite motif containing 35%2C transcript variant X1	-
107050538	28.0865	29.6102	57.4043	70.2197	112.187	154.154	38.367	112.187	-1.54581	0.0111002	0.578165	LOC107050538	NC_006103.5	2053057	2057714	-	3294	protein_coding	class I histocompatibility antigen%2C F10 alpha chain-like%2C transcript variant X8	-
396030	157.133	92.0031	63.7826	690.911	395.435	99.959	104.306	395.435	-1.92172	0.0111127	0.578165	BMPR1B	NC_006091.5	58350823	58589309	+	5191	protein_coding	bone morphogenetic protein receptor type 1B%2C transcript variant X1	-
427589	564.007	412.428	288.616	1448.28	1004.75	561.216	421.684	1004.75	-1.25234	0.0111306	0.578165	CFAP100	NC_006099.5	11054320	11066487	+	2466	protein_coding	cilia and flagella associated protein 100%2C transcript variant X2	-
417401	244.428	121.613	376.317	87.7746	96.8776	105.981	247.453	96.8776	1.35432	0.0111719	0.578165	TRIM25	NC_006105.5	6279757	6287152	-	2695	protein_coding	tripartite motif containing 25	-
101747338	638.398	366.955	541.355	219.436	267.485	315.533	515.569	267.485	0.947408	0.0111891	0.578165	LOC101747338	NC_006096.5	16005273	16009789	+	2873	protein_coding	PHD finger protein 13-like%2C transcript variant X2	-
396138	15.941	28.5527	4.78369	579.312	296.28	13.2476	16.4258	296.28	-4.17639	0.0112562	0.578165	GRIA3	NC_006091.5	15743014	15884972	-	4788	protein_coding	glutamate ionotropic receptor AMPA type subunit 3%2C transcript variant X2	-
423624	129.805	75.083	129.957	32.602	45.2048	57.8076	111.615	45.2048	1.30537	0.0112603	0.578165	TSPAN14	NC_006093.5	5058696	5100064	-	4488	protein_coding	tetraspanin 14%2C transcript variant X1	-
100315805	10.6273	16.9201	20.7293	229.468	117.745	6.02163	16.0923	117.745	-2.87185	0.0112991	0.578165	MIR1725	NC_006092.5	23119931	23119999	-	69	miRNA	microRNA 1725	-
107053477	160.928	212.559	96.4711	293.418	334.584	375.75	156.653	334.584	-1.09748	0.0113572	0.578165	LOC107053477	NC_006088.5	188246	194362	+	6015	lncRNA	uncharacterized LOC107053477	-
422902	32.6411	30.6677	114.809	10.0314	13.446	16.8606	59.3725	13.446	2.14347	0.0114602	0.578165	SLBP	NC_006091.5	83930355	83937106	+	1807	protein_coding	stem-loop binding protein	-
424357	563.248	966.562	1505.27	282.133	420.47	558.807	1011.69	420.47	1.26649	0.0115067	0.578165	GLRX2	NC_006095.5	3879114	3881634	+	1231	protein_coding	glutaredoxin 2%2C transcript variant X1	-
396432	7984.16	8255.96	7771.91	13236.4	11869.7	10502.9	8004.01	11869.7	-0.56849	0.0115078	0.578165	TGM2	NC_006119.4	67994	69615	+	3231	protein_coding	transglutaminase 2	-
112533572	42.5093	25.3802	50.2288	13.7931	11.1117	8.43028	39.3727	11.1117	1.83201	0.0115171	0.578165	LOC112533572	NC_006103.5	845843	848026	-	1062	lncRNA	uncharacterized LOC112533572%2C transcript variant X2	-
107049115	105.514	99.4057	102.849	141.693	223.194	304.694	102.59	223.194	-1.12156	0.0115198	0.578165	LOC107049115	NW_020110165.1	981256	991025	-	3048	protein_coding	uncharacterized LOC107049115%2C transcript variant X2	-
422685	5.31366	7.40255	6.37826	26.3324	26.4138	26.4952	6.36482	26.4138	-2.06135	0.0115329	0.578165	PRSS12	NC_006091.5	55013311	55055441	+	5487	protein_coding	protease%2C serine 12	-
423746	1611.56	1573.57	1655.16	1008.15	1096.6	1185.06	1613.43	1096.6	0.557061	0.0115586	0.578165	USP54	NC_006093.5	16880166	16976928	+	7209	protein_coding	ubiquitin specific peptidase 54%2C transcript variant X12	-
107057287	32.6411	5.28754	53.4179	5.01569	3.71217	2.40865	30.4488	3.71217	3.04477	0.0115616	0.578165	LOC107057287	NW_020110167.1	432858	435442	-	909	protein_coding	nucleoplasmin-like protein ANO39	-
421296	1017.95	683.15	974.279	1668.97	1509.51	1350.05	891.791	1509.51	-0.758571	0.0115845	0.578165	FAM179A	NC_006090.5	9164052	9213824	-	4688	protein_coding	family with sequence similarity 179 member A%2C transcript variant X4	-
421014	0.759094	0	0.797282	347.337	173.668	0	0.518792	173.668	-8.35355	0.0116222	0.578165	FAM69C	NC_006089.5	91875750	91886761	+	2381	protein_coding	family with sequence similarity 69 member C	-
423589	1833.21	1725.85	1262.1	4578.07	3303.08	2028.08	1607.05	3303.08	-1.03939	0.0116289	0.578165	FERMT2	NC_006092.5	58412614	58449902	-	3527	protein_coding	fermitin family member 2%2C transcript variant X3	-
429090	135.878	207.271	204.902	610.66	425.763	240.865	182.684	425.763	-1.22129	0.0117118	0.578812	WDR63	NC_006095.5	16737196	16765056	-	5963	protein_coding	WD repeat domain 63%2C transcript variant X2	-
427203	1682.15	1495.32	1676.68	1098.44	1112.24	1126.04	1618.05	1112.24	0.541014	0.0117599	0.578812	ENC1	NC_006127.5	24268884	24281853	+	6820	protein_coding	ectodermal-neural cortex 1%2C transcript variant X1	-
425523	1016.43	1156.91	1051.62	647.024	708.896	770.768	1074.99	708.896	0.600233	0.0117616	0.578812	CERK	NC_006088.5	16257552	16300910	-	4542	protein_coding	ceramide kinase	-
373985	1145.47	917.916	692.838	4026.34	2487.68	949.008	918.743	2487.68	-1.43699	0.0118088	0.578812	CHRDL1	NC_006091.5	13511411	13553413	+	6018	protein_coding	chordin like 1	-
426017	1663.93	2274.7	1403.22	3142.33	3013.34	2884.36	1780.62	3013.34	-0.759364	0.011812	0.578812	DAGLA	NC_006092.5	394947	442119	+	18332	protein_coding	diacylglycerol lipase alpha	-
423202	168.519	108.923	116.403	267.085	248.556	230.026	131.282	248.556	-0.918185	0.0118597	0.578812	MAPK8IP1	NC_006092.5	24164110	24178207	-	4946	protein_coding	mitogen-activated protein kinase 8 interacting protein 1%2C transcript variant X3	-
107049055	10.6273	11.6326	9.56739	57.6804	40.2813	22.8822	10.6091	40.2813	-1.92659	0.0118696	0.578812	LOC107049055	NC_006103.5	1383797	1389427	+	4746	protein_coding	uncharacterized LOC107049055	-
425375	130.564	120.556	156.267	52.6647	66.6773	80.6898	135.796	66.6773	1.02615	0.0119645	0.581848	STK3	NC_006089.5	127561546	127690748	-	1666	protein_coding	serine/threonine kinase 3	-
771952	1134.09	1454.07	1991.61	521.632	755.794	989.956	1526.59	755.794	1.0141	0.0121751	0.590043	P2RX7	NC_006102.5	5715157	5727149	+	2734	protein_coding	purinergic receptor P2X 7%2C transcript variant X1	-
112531721	40281.3	47046.4	49133.3	7276.51	18140.1	29003.8	45487	18140.1	1.32626	0.0121993	0.590043	LOC112531721	NC_006089.5	42099448	42147815	-	2101	lncRNA	uncharacterized LOC112531721%2C transcript variant X2	-
418155	1047.55	699.012	1013.35	379.939	497.072	614.206	919.969	497.072	0.888392	0.0122361	0.590219	ADIPOR2	NC_006088.5	60925606	60968029	+	4100	protein_coding	adiponectin receptor 2%2C transcript variant X4	-
107050336	0	0	0	23.8245	12.5144	1.20433	0	12.5144	-6.30188	0.0122831	0.590884	LOC107050336	NC_006088.5	141295459	141304433	+	1426	protein_coding	uncharacterized LOC107050336	-
427063	119.178	90.9456	98.863	289.656	218.894	148.132	102.995	218.894	-1.08563	0.0123782	0.593523	C14ORF166B	NC_006102.5	10355092	10361280	+	2280	protein_coding	chromosome 15 open reading frame%2C human C14orf166B%2C transcript variant X1	-
426992	24.291	2.11501	4.78369	1139.82	570.51	1.20433	10.3966	570.51	-5.77422	0.0124167	0.593523	ACSM5	NC_006101.5	14826289	14844023	-	2779	protein_coding	acyl-CoA synthetase medium-chain family member 5%2C transcript variant X1	-
107054253	36.4365	82.4856	15.1484	427.588	234.267	40.9471	44.6902	234.267	-2.39443	0.0124597	0.593523	LOC107054253	NC_006097.5	15679985	15700891	-	12003	lncRNA	uncharacterized LOC107054253%2C transcript variant X2	-
430477	1035.4	776.21	547.733	1440.76	1429.73	1418.7	786.449	1429.73	-0.862173	0.0124714	0.593523	COL16A1	NC_006110.5	5117345	5136636	-	5600	protein_coding	collagen type XVI alpha 1 chain%2C transcript variant X1	-
107049478	59.2094	11.6326	7.17554	3.76177	1.88088	0	26.0058	1.88088	3.80514	0.0125083	0.593694	LOC107049478	NC_008465.4	4051393	4059695	+	7839	protein_coding	uncharacterized LOC107049478%2C transcript variant X5	-
416735	227.728	188.236	211.28	1016.93	608.425	199.918	209.081	608.425	-1.54053	0.012622	0.596714	ANKEF1	NC_006090.5	13866402	13880676	-	2891	protein_coding	ankyrin repeat and EF-hand domain containing 1	-
101747705	3.79547	2.11501	7.17554	78.9971	41.305	3.61298	4.36201	41.305	-3.22957	0.01267	0.596714	MCIDAS	NC_006127.5	16727254	16729414	-	1897	protein_coding	multiciliate differentiation and DNA synthesis associated cell cycle protein	-
396227	3165.42	3261.35	1356.97	11654	7324.56	2995.16	2594.58	7324.56	-1.49728	0.0126725	0.596714	HSPB1	NC_006106.5	4403293	4405185	-	751	protein_coding	heat shock protein family B (small) member 1	-
415495	912.431	677.862	839.538	1640.13	1375.26	1110.39	809.944	1375.26	-0.763201	0.0127421	0.598043	HAPLN3	NC_006097.5	13484150	13488086	+	1749	protein_coding	hyaluronan and proteoglycan link protein 3	-
novel.1	145.746	241.112	212.077	412.54	370.059	327.577	199.645	370.059	-0.892239	0.0127679	0.598043	-	NC_006088.5	704405	708169	+	3765	-	-	-
novel.535	94.1277	2.11501	1.59456	1.25392	1.22912	1.20433	32.6124	1.22912	4.73302	0.0128479	0.598499	-	NC_006126.5	2020366	2108051	-	643	-	-	-
415301	51.6184	37.0128	37.4723	137.931	103.891	69.8509	42.0345	103.891	-1.30193	0.0128593	0.598499	STRA6	NC_006097.5	3042220	3053067	+	3400	protein_coding	stimulated by retinoic acid 6%2C transcript variant X2	-
426630	1132.57	1865.44	578.827	3398.13	2821.5	2244.86	1192.28	2821.5	-1.24314	0.0128785	0.598499	AGBL2	NC_006092.5	633702	637356	+	2839	protein_coding	ATP/GTP binding protein like 2%2C transcript variant X1	-
101750076	4.55457	11.6326	232.009	11.2853	6.24481	1.20433	82.7321	6.24481	3.732	0.0129223	0.598967	GPR82	NC_006088.5	113186680	113189557	-	1664	protein_coding	G protein-coupled receptor 82	-
100857231	264.924	198.811	241.576	372.415	387.33	402.245	235.104	387.33	-0.718467	0.0132071	0.607906	SLC5A6	NC_006090.5	104480220	104484822	-	2265	protein_coding	solute carrier family 5 member 6	-
415461	3765.87	3410.46	3375.69	1852.04	2238.74	2625.43	3517.34	2238.74	0.651767	0.0132126	0.607906	BTBD1	NC_006097.5	11643177	11656460	-	2275	protein_coding	BTB domain containing 1	-
770043	145.746	126.901	93.282	53.9187	58.874	63.8293	121.976	58.874	1.05031	0.0132176	0.607906	CCBE1	NC_006127.5	9299839	9388785	-	6022	protein_coding	collagen and calcium binding EGF domains 1%2C transcript variant X1	-
428220	484.302	337.345	264.698	877.746	714.061	550.377	362.115	714.061	-0.979023	0.013292	0.609755	OSCP1	NC_006110.5	4173029	4182885	+	1787	protein_coding	organic solute carrier partner 1%2C transcript variant X3	-
771469	330.965	730.737	439.302	1462.07	1107.39	752.703	500.335	1107.39	-1.14714	0.0133681	0.611601	ZBBX	NC_006096.5	20824500	20838830	+	2689	protein_coding	zinc finger B-box domain containing%2C transcript variant X2	-
421903	6.07276	1.05751	2.39185	53.9187	29.9701	6.02163	3.17404	29.9701	-3.21085	0.0134109	0.611601	DLGAP2	NC_006090.5	91017234	91475709	-	12443	protein_coding	DLG associated protein 2%2C transcript variant X8	-
396406	581.466	634.504	539.76	401.255	381.879	362.502	585.244	381.879	0.615531	0.0134354	0.611601	CSF1R	NC_006100.5	13980059	13997910	+	4297	protein_coding	colony stimulating factor 1 receptor	-
396522	5933.84	3711.85	1712.56	15571.2	10468.2	5365.27	3786.08	10468.2	-1.46722	0.0136103	0.617529	CNN1	NC_028739.2	392740	395386	+	1188	protein_coding	calponin 1	-
424572	262.647	269.664	210.482	712.228	513.881	315.533	247.598	513.881	-1.05356	0.013635	0.617529	ST3GAL3	NC_006095.5	20527595	20684008	+	12088	protein_coding	ST3 beta-galactoside alpha-2%2C3-sialyltransferase 3%2C transcript variant X9	-
101749099	4.55457	7.40255	11.9592	0	0	0	7.97212	0	5.14037	0.0137815	0.621105	LOC101749099	NC_008465.4	3949554	3978389	+	2969	lncRNA	uncharacterized LOC101749099%2C transcript variant X1	-
419019	69.8367	38.0703	51.0261	230.722	152.093	73.4639	52.9777	152.093	-1.5175	0.0137837	0.621105	ME3	NC_006088.5	190149688	190268115	+	2355	protein_coding	malic enzyme 3%2C transcript variant X1	-
418104	1510.6	1422.35	1092.28	4114.12	2847.7	1581.28	1341.74	2847.7	-1.08568	0.0139341	0.623932	ATP6V0A4	NC_006088.5	56329183	56352045	+	3318	protein_coding	ATPase H+ transporting V0 subunit a4	-
423787	7108.16	5650.26	3315.9	22797.6	14298.2	5798.83	5358.11	14298.2	-1.41603	0.0139378	0.623932	ACTA2	NC_006093.5	20062662	20075102	-	2589	protein_coding	actin%2C alpha 2%2C smooth muscle%2C aorta%2C transcript variant X2	-
771980	81.2231	237.939	163.443	46.3951	60.5317	74.6682	160.868	60.5317	1.40703	0.0139716	0.623932	FAM78A	NC_006104.5	6435016	6444613	-	4828	protein_coding	family with sequence similarity 78 member A	-
395734	1302.61	1254.2	1079.52	4307.22	2802.14	1297.06	1212.11	2802.14	-1.20898	0.0139867	0.623932	RHOB	NC_006090.5	101681373	101683700	+	2328	protein_coding	ras homolog family member B	-
396328	56.9321	60.2779	120.39	10.0314	23.0806	36.1298	79.1999	23.0806	1.77719	0.0140302	0.624232	KCNJ2	NC_006105.5	8153246	8191923	+	2559	protein_coding	potassium voltage-gated channel subfamily J member 2%2C transcript variant X1	-
770277	14.4228	16.9201	23.9185	3.76177	3.08521	2.40865	18.4205	3.08521	2.5819	0.0140818	0.624232	LOC770277	NC_006109.5	1395724	1400403	-	4680	protein_coding	D(1B) dopamine receptor-like	-
421507	192.81	56.0479	205.699	62.6961	50.0151	37.3341	151.519	50.0151	1.60212	0.0141399	0.624232	GREM2	NC_006090.5	36251358	36298426	+	7163	protein_coding	gremlin 2%2C DAN family BMP antagonist%2C transcript variant X1	-
424541	138.914	108.923	119.592	575.55	350.4	125.25	122.477	350.4	-1.5156	0.0141429	0.624232	SAMD13	NC_006095.5	17005266	17029163	-	4344	protein_coding	sterile alpha motif domain containing 13%2C transcript variant X6	-
415787	52.3775	66.623	43.0532	134.17	115.258	96.346	54.0179	115.258	-1.09749	0.0141688	0.624232	LOC415787	NC_006098.5	11180963	11193928	-	2862	protein_coding	fatty acyl-CoA hydrolase precursor%2C medium chain-like%2C transcript variant X6	-
100857640	1515.91	2043.1	1637.62	3134.81	2768.12	2401.43	1732.21	2768.12	-0.676574	0.0144589	0.635441	SUV39H1	NC_028739.2	281258	284571	-	1628	protein_coding	suppressor of variegation 3-9 homolog 1	-
776920	107.791	123.728	271.873	5.01569	36.8311	68.6466	167.798	36.8311	2.1863	0.0145789	0.637846	SIGLEC1	NC_006091.5	91254070	91278904	-	4470	protein_coding	sialic acid binding Ig like lectin 1%2C transcript variant X1	-
424677	568.562	637.677	682.474	149.217	285.968	422.718	629.571	285.968	1.138	0.0145853	0.637846	CYP2J22	NC_006095.5	27032744	27048968	-	3021	protein_coding	cytochrome P450%2C family 2%2C subfamily J%2C polypeptide 22%2C transcript variant X1	-
novel.258	350.702	337.345	3.18913	0	4.21514	8.43028	230.412	4.21514	5.76984	0.0146452	0.638899	-	NC_006092.5	32856762	32932236	-	9477	-	-	-
776458	1199.37	1683.55	899.334	317.242	562.07	806.898	1260.75	562.07	1.16499	0.0147164	0.640431	CLC2DL5	NC_006088.5	21888	35006	+	8564	protein_coding	C-type lectin domain family 2 member D-like 5%2C transcript variant X1	-
417775	0.759094	5.28754	0.797282	25.0784	19.7652	14.4519	2.2813	19.7652	-3.18209	0.0149432	0.648718	GPR85	NC_006088.5	26817301	26823188	+	4466	protein_coding	G protein-coupled receptor 85%2C transcript variant X1	-
424054	305.915	327.827	287.819	185.581	193.351	201.122	307.187	193.351	0.667063	0.0151238	0.654962	PGAP1	NC_006094.5	10024325	10056632	-	6156	protein_coding	post-GPI attachment to proteins 1%2C transcript variant X3	-
769199	23.5319	24.3227	19.1348	200.628	108.142	15.6562	22.3298	108.142	-2.27617	0.015234	0.6555	SLC4A9	NC_006100.5	2185253	2201975	+	3751	protein_coding	solute carrier family 4 member 9%2C transcript variant X1	-
112530383	21.2546	4.23003	17.5402	0	0.602163	1.20433	14.3416	0.602163	4.55611	0.0152466	0.6555	LOC112530383	NC_006114.5	2443021	2449160	-	2940	lncRNA	uncharacterized LOC112530383	-
404747	337.797	228.422	353.196	178.057	172.127	166.197	306.472	172.127	0.834051	0.015253	0.6555	SLC6A4	NC_006106.5	6346631	6369833	-	8116	protein_coding	solute carrier family 6 member 4%2C transcript variant X1	-
100858653	344.629	305.62	515.044	220.69	213.315	205.94	388.431	213.315	0.865633	0.0152836	0.6555	DHX58	NC_006114.5	7639364	7646306	-	5155	protein_coding	DExH-box helicase 58%2C transcript variant X1	-
770787	1130.29	1616.93	611.515	4258.32	2849.35	1440.37	1119.58	2849.35	-1.34792	0.0153477	0.655987	FHL1	NC_006091.5	4194886	4231441	+	8550	protein_coding	four and a half LIM domains 1%2C transcript variant X5	-
416362	1573.6	1364.18	643.407	4451.42	2987.45	1523.47	1193.73	2987.45	-1.32346	0.0154233	0.655987	PDLIM7	NC_006100.5	10873692	10890210	-	4046	protein_coding	PDZ and LIM domain 7%2C transcript variant X2	-
novel.136	28.0865	38.0703	8.7701	275.863	145.76	15.6562	24.9756	145.76	-2.54851	0.0154653	0.655987	-	NC_006089.5	30799121	30800790	-	780	-	-	-
420154	88.814	82.4856	112.417	40.1255	45.3536	50.5817	94.5721	45.3536	1.06097	0.0154951	0.655987	UHRF1	NC_006115.5	4931465	4944935	-	3958	protein_coding	ubiquitin like with PHD and ring finger domains 1%2C transcript variant X2	-
107053889	34.1592	28.5527	20.7293	199.374	112.934	26.4952	27.8138	112.934	-2.02091	0.0155144	0.655987	LOC107053889	NC_006094.5	23182280	23204509	+	9150	lncRNA	uncharacterized LOC107053889	-
100859120	1118.15	1349.38	683.271	3148.6	2268.59	1388.59	1050.27	2268.59	-1.11126	0.0155161	0.655987	AHNAK2	NC_006092.5	51999578	52051246	-	14088	protein_coding	AHNAK nucleoprotein 2%2C transcript variant X1	-
100858944	2.27728	3.17252	25.513	0	0	0	10.3209	0	5.51656	0.015627	0.656889	GPR34L	NC_006091.5	2111228	2112241	-	1014	protein_coding	G-protein coupled receptor 34-like	-
423089	135.119	150.166	196.131	51.4108	75.0828	98.7547	160.472	75.0828	1.09483	0.0156446	0.656889	SLC22A18	NC_006092.5	13347516	13396931	-	1648	protein_coding	solute carrier family 22 member 18	-
100858897	475.952	498.086	453.654	761.131	710.551	659.97	475.897	710.551	-0.578547	0.0156944	0.656889	TCEA3	NC_006110.5	2329406	2335469	-	2126	protein_coding	transcription elongation factor A3%2C transcript variant X1	-
396034	307.433	479.051	204.902	659.563	663.982	668.401	330.462	663.982	-1.00839	0.0157017	0.656889	MYOM2	NC_006090.5	90728472	90802601	-	5290	protein_coding	myomesin 2	-
107049096	0	21.1501	23.9185	0	0	0	15.0229	0	6.05252	0.0157282	0.656889	LOC107049096	NC_006089.5	1024016	1030305	+	2652	protein_coding	GTPase IMAP family member 8-like	-
429900	248.224	236.882	306.156	1271.48	753.763	236.048	263.754	753.763	-1.51458	0.0157589	0.656889	COL25A1	NC_006091.5	37348440	37647585	+	7336	protein_coding	collagen type XXV alpha 1 chain	-
419582	1356.5	1052.22	1302.76	421.318	650.238	879.158	1237.16	650.238	0.927962	0.0158774	0.658989	TMEM222	NC_006110.5	2022542	2035165	+	9708	protein_coding	transmembrane protein 222%2C transcript variant X1	-
424807	404.597	420.888	492.72	198.12	253.816	309.512	439.402	253.816	0.791413	0.0159191	0.658989	AP1S3	NC_006096.5	8423195	8444210	-	3693	protein_coding	adaptor related protein complex 1 sigma 3 subunit%2C transcript variant X4	-
424997	4972.83	3100.61	4034.25	1068.34	1904.69	2741.04	4035.9	1904.69	1.08333	0.0159203	0.658989	MECOM	NC_006096.5	20117696	20437859	+	5351	protein_coding	MDS1 and EVI1 complex locus%2C transcript variant X5	zf-C2H2
395118	40.232	115.268	73.35	32.602	19.3118	6.02163	76.2834	19.3118	1.98234	0.0161244	0.659898	RHAG	NC_006090.5	108759928	108772498	+	2979	protein_coding	Rh-associated glycoprotein%2C transcript variant X1	-
419563	1266.93	835.431	1817.01	714.736	686.751	658.766	1306.46	686.751	0.928222	0.0161735	0.659898	GBP1	NC_006110.5	1516287	1521091	+	3518	protein_coding	guanylate binding protein 1	-
100859132	122.214	109.981	175.402	328.528	267.836	207.144	135.866	267.836	-0.977191	0.0163061	0.659898	RASGRF2	NC_006127.5	63982210	64109578	-	9778	protein_coding	Ras protein specific guanine nucleotide releasing factor 2%2C transcript variant X2	-
423359	870.681	732.852	840.335	515.362	544.311	573.259	814.623	544.311	0.582111	0.0163303	0.659898	EIF2B2	NC_006092.5	38335916	38341710	+	1404	protein_coding	eukaryotic translation initiation factor 2B subunit beta%2C transcript variant X1	-
373904	63.7639	96.2332	64.5799	116.615	160.073	203.531	74.859	160.073	-1.10112	0.0163755	0.659898	TNFRSF10B	NC_006109.5	1415452	1421965	+	2207	protein_coding	tumor necrosis factor receptor superfamily%2C member 10b%2C transcript variant X1	-
428490	6.07276	1.05751	0.797282	42.6334	25.5318	8.43028	2.64251	25.5318	-3.24185	0.0164068	0.659898	CDH18	NC_006089.5	74188539	74446630	+	9594	protein_coding	cadherin 18%2C transcript variant X1	-
421534	4709.42	6333.41	1809.83	9637.65	9806.54	9975.43	4284.22	9806.54	-1.19481	0.0165213	0.659898	ACTA1	NC_006090.5	40088178	40090517	-	1481	protein_coding	actin%2C alpha 1%2C skeletal muscle%2C transcript variant X1	-
418893	37.1956	132.188	342.831	55.1726	42.0382	28.9038	170.738	42.0382	2.02285	0.0165789	0.659898	FREM2	NC_006088.5	172657847	172776158	-	12950	protein_coding	FRAS1 related extracellular matrix protein 2	-
100859813	93.3686	104.693	153.078	47.6491	55.137	62.6249	117.047	55.137	1.08601	0.0166265	0.659898	KIF26B	NC_006090.5	34424808	34717437	-	12491	protein_coding	kinesin family member 26B%2C transcript variant X1	-
112533255	29.6047	51.8179	25.513	185.581	116.275	46.9687	35.6452	116.275	-1.71065	0.0166614	0.659898	LOC112533255	NC_006098.5	17907720	17909196	-	1394	lncRNA	uncharacterized LOC112533255	-
768482	47.8229	95.1756	45.4451	317.242	196.557	75.8725	62.8146	196.557	-1.6493	0.0166643	0.659898	NIM1KZ	NC_006127.5	13642221	13655186	+	3967	protein_coding	NIM1 serine/threonine protein kinase Z%2C transcript variant X2	-
396090	841.077	568.939	1004.58	150.471	329.95	509.43	804.864	329.95	1.28643	0.0167065	0.659898	CTSD	NC_006092.5	14320715	14331883	+	1444	protein_coding	cathepsin D	-
428138	85.7777	94.1181	110.025	30.0941	43.3487	56.6033	96.6402	43.3487	1.15496	0.0167167	0.659898	MANBAL4	NC_006107.5	5057969	5060530	+	676	protein_coding	mannosidase%2C beta A%2C lysosomal-like 4	-
101747457	0	0	0.797282	38.8716	19.4358	0	0.265761	19.4358	-5.97545	0.0167335	0.659898	LOC101747457	NC_006106.5	4733773	4743764	-	3591	lncRNA	uncharacterized LOC101747457	-
428879	43.2684	69.7955	55.0125	164.264	126.692	89.1201	56.0254	126.692	-1.18087	0.0167368	0.659898	GPR176	NC_006092.5	29721888	29753152	+	2044	protein_coding	G protein-coupled receptor 176	-
424571	323.374	343.69	369.142	142.947	193.11	243.274	345.402	193.11	0.83816	0.0167515	0.659898	KDM4A	NC_006095.5	20504348	20531292	+	10289	protein_coding	lysine demethylase 4A	-
430648	1465.81	1358.9	1244.56	2405.02	2090.1	1775.18	1356.42	2090.1	-0.623677	0.016771	0.659898	TINAGL1	NC_006110.5	5104434	5113048	+	2439	protein_coding	tubulointerstitial nephritis antigen like 1%2C transcript variant X2	-
395817	1609.28	950.699	1809.83	702.197	796.097	889.997	1456.6	796.097	0.871932	0.0167887	0.659898	IGF2R	NC_006090.5	45589702	45643799	-	8756	protein_coding	insulin like growth factor 2 receptor	-
422165	858.536	289.757	216.063	2351.1	1474.83	598.55	454.785	1474.83	-1.69677	0.0168427	0.659898	AR	NC_006091.5	451907	496068	+	4955	protein_coding	androgen receptor	ESR-like
novel.216	22.0137	10.5751	18.3375	229.468	117.143	4.8173	16.9754	117.143	-2.78256	0.0169226	0.659898	-	NC_006091.5	11543394	11556809	+	3821	-	-	-
768599	202.678	162.856	208.888	96.552	108.492	120.433	191.474	108.492	0.820642	0.0169281	0.659898	ASAP2	NC_006090.5	96096081	96181469	+	3687	protein_coding	ArfGAP with SH3 domain%2C ankyrin repeat and PH domain 2%2C transcript variant X6	-
418688	226.21	258.032	176.199	468.967	393.454	317.942	220.147	393.454	-0.838808	0.0169557	0.659898	VWA3B	NC_006088.5	133283021	133351907	-	4453	protein_coding	von Willebrand factor A domain containing 3B%2C transcript variant X2	-
769143	114.623	104.693	95.6739	461.443	285.519	109.594	104.997	285.519	-1.44278	0.0169671	0.659898	CPN1	NC_006093.5	22997062	23003524	+	1563	protein_coding	carboxypeptidase N subunit 1	-
420948	1339.04	1172.78	1253.33	851.413	872.511	893.61	1255.05	872.511	0.524735	0.0169754	0.659898	GRB10	NC_006089.5	80849638	80995730	-	8865	protein_coding	growth factor receptor bound protein 10%2C transcript variant X2	-
107054916	18.9774	3.17252	0	13.7931	83.3712	152.949	7.38329	83.3712	-3.48715	0.0170057	0.659898	LOC107054916	NC_006108.5	620044	620688	+	574	protein_coding	transcription factor HES-2-like	-
416562	24.291	41.2428	24.7157	166.772	102.053	37.3341	30.0832	102.053	-1.76664	0.0170108	0.659898	SLC5A11	NC_006101.5	6940853	6956153	+	8292	protein_coding	solute carrier family 5 member 11%2C transcript variant X5	-
424526	103.996	189.294	120.39	319.75	273.684	227.618	137.893	273.684	-0.992407	0.0170502	0.659898	COL24A1	NC_006095.5	16434416	16551013	+	7605	protein_coding	collagen type XXIV alpha 1 chain%2C transcript variant X2	-
112532692	88.055	87.7731	87.701	319.75	212.865	105.981	87.843	212.865	-1.27642	0.0170851	0.659898	LOC112532692	NC_006088.5	76004386	76007497	-	700	protein_coding	uncharacterized LOC112532692	-
424366	907.118	1205.56	947.171	2556.75	1909.44	1262.13	1019.95	1909.44	-0.904869	0.0170952	0.659898	OLFML2B	NC_006095.5	4171799	4181633	-	3061	protein_coding	olfactomedin like 2B	-
396342	442.552	354.265	317.318	114.107	182.303	250.5	371.378	182.303	1.02611	0.0171131	0.659898	TEF	NC_006088.5	49664271	49678819	-	1013	protein_coding	TEF%2C PAR bZIP transcription factor	TF_bZIP
395483	53.1366	38.0703	56.607	12.5392	17.7107	22.8822	49.2713	17.7107	1.47684	0.017116	0.659898	SOX8	NC_006101.5	6145956	6149345	-	1613	protein_coding	SRY-box 8	HMG
769267	2.27728	0	0.797282	35.1098	18.7592	2.40865	1.02486	18.7592	-4.13273	0.0171462	0.659898	CLDN16L	NC_006108.5	6391821	6397636	+	4363	protein_coding	claudin 16-like	-
419054	749.985	405.025	166.632	1562.39	1196.69	830.985	440.547	1196.69	-1.44139	0.0171657	0.659898	CHRDL2	NC_006088.5	195926251	195964081	-	9160	protein_coding	chordin like 2%2C transcript variant X2	-
100857298	3.03638	5.28754	1.59456	28.8402	20.4417	12.0433	3.30616	20.4417	-2.65435	0.0172336	0.660485	G6PC	NC_006114.5	7903409	7906822	+	1822	protein_coding	glucose-6-phosphatase catalytic subunit%2C transcript variant X1	-
107053815	21.2546	4.23003	3.98641	540.441	271.425	2.40865	9.82369	271.425	-4.78413	0.0172552	0.660485	LOC107053815	NC_006094.5	16278189	16279301	+	984	lncRNA	uncharacterized LOC107053815	-
novel.191	84.2595	71.9105	86.1065	179.311	152.28	125.25	80.7588	152.28	-0.912498	0.017423	0.665474	-	NC_006090.5	10290484	10294511	-	866	-	-	-
427234	1215.31	1024.72	1387.27	704.704	776.275	847.845	1209.1	776.275	0.639578	0.0176771	0.673726	MLLT3	NC_006127.5	34027109	34141740	-	5442	protein_coding	MLLT3%2C super elongation complex subunit%2C transcript variant X2	-
101749984	0	3.17252	0.797282	11.2853	15.8794	20.4735	1.32327	15.8794	-3.67314	0.017723	0.673726	LOC101749984	NC_006093.5	18439861	18445399	+	2843	lncRNA	uncharacterized LOC101749984%2C transcript variant X5	-
107053484	63.7639	71.9105	72.5527	6.26961	20.5975	34.9254	69.409	20.5975	1.74873	0.0177525	0.673726	LOC107053484	NC_006092.5	28537939	28546591	-	8133	lncRNA	uncharacterized LOC107053484	-
101749758	21.2546	37.0128	64.5799	8.77746	11.0125	13.2476	40.9491	11.0125	1.89329	0.0178472	0.675877	LOC101749758	NC_006100.5	15746967	15796810	-	17347	lncRNA	uncharacterized LOC101749758%2C transcript variant X40	-
novel.572	24.291	19.0351	15.9456	86.5206	60.1209	33.7211	19.7573	60.1209	-1.60285	0.0179065	0.676682	-	NC_006127.5	27940969	27943057	-	2089	-	-	-
427031	468.361	615.469	378.709	889.031	823.276	757.521	487.513	823.276	-0.757036	0.0179767	0.677737	HECTD2	NC_006093.5	20620462	20656313	+	5212	protein_coding	HECT domain E3 ubiquitin protein ligase 2	-
419853	560.971	571.054	469.599	304.703	340.226	375.75	533.875	340.226	0.649415	0.0180438	0.677737	CR1L	NC_006113.5	2658111	2663820	+	1761	protein_coding	complement C3b/C4b receptor 1 like	-
112531317	4.55457	14.8051	20.7293	0	0.602163	1.20433	13.363	0.602163	4.4444	0.0180651	0.677737	LOC112531317	NW_020110162.1	514983	532777	+	626	lncRNA	uncharacterized LOC112531317	-
419374	51.6184	37.0128	47.0396	110.345	95.5175	80.6898	45.2236	95.5175	-1.07372	0.0180867	0.677737	RNF207	NC_006108.5	637117	642007	-	2452	protein_coding	ring finger protein 207%2C transcript variant X1	-
378903	2988.55	3362.87	4378.67	1029.47	1770.85	2512.22	3576.7	1770.85	1.01412	0.0181389	0.678264	CREM	NC_006089.5	13013159	13049065	-	10219	protein_coding	cAMP responsive element modulator%2C transcript variant X6	TF_bZIP
112532948	52.3775	95.1756	51.8233	215.675	159.623	103.572	66.4588	159.623	-1.26878	0.0181964	0.678391	LOC112532948	NC_006095.5	21120518	21120602	+	85	snoRNA	small nucleolar RNA SNORD55/SNORD39	-
425019	1763.38	1177.01	2027.49	1047.03	970.317	893.61	1655.96	970.317	0.771552	0.0182185	0.678391	MLF1	NC_006096.5	22621938	22635720	-	2276	protein_coding	myeloid leukemia factor 1%2C transcript variant X2	-
373909	26.5683	23.2652	6.37826	215.675	113.257	10.8389	18.7372	113.257	-2.59685	0.018269	0.678851	EDNRB2	NC_006091.5	11158651	11169803	+	4456	protein_coding	endothelin receptor B subtype 2%2C transcript variant X3	-
novel.567	0	0	0	35.1098	17.5549	0	0	17.5549	-6.79053	0.0184001	0.681277	-	NC_006127.5	25671831	25675393	-	1058	-	-	-
421401	52.3775	30.6677	40.6614	109.091	93.084	77.0768	41.2355	93.084	-1.16814	0.0184108	0.681277	ABCG5	NC_006090.5	25330988	25347218	-	2877	protein_coding	ATP binding cassette subfamily G member 5	-
423010	286.179	167.086	350.804	62.6961	111.436	160.175	268.023	111.436	1.26643	0.018498	0.681746	BAHD1	NC_006092.5	1073433	1085377	+	2525	protein_coding	bromo adjacent homology domain containing 1	-
100858072	185.978	170.259	74.1472	614.422	396.933	179.444	143.461	396.933	-1.46856	0.0185267	0.681746	RNF150	NC_006091.5	29765522	29886027	-	9012	protein_coding	ring finger protein 150%2C transcript variant X2	-
101750928	3.03638	78.2555	15.9456	1.25392	3.03561	4.8173	32.4125	3.03561	3.40529	0.0185384	0.681746	LOC101750928	NC_006091.5	81042485	81046193	+	3222	lncRNA	uncharacterized LOC101750928	-
107054132	6.07276	3.17252	4.78369	3.76177	35.602	67.4422	4.67632	35.602	-2.91988	0.0188191	0.69064	LOC107054132	NC_006096.5	20997775	21028488	+	6892	lncRNA	uncharacterized LOC107054132%2C transcript variant X2	-
421614	12.9046	35.9552	36.675	3.76177	6.09602	8.43028	28.5116	6.09602	2.21816	0.0190837	0.697634	GRM1	NC_006090.5	46754342	46935256	+	6854	protein_coding	glutamate metabotropic receptor 1%2C transcript variant X1	-
424530	448.625	674.69	412.195	1014.42	893.198	771.973	511.836	893.198	-0.804423	0.019088	0.697634	SYDE2	NC_006095.5	16696737	16729110	+	8201	protein_coding	synapse defective Rho GTPase homolog 2%2C transcript variant X3	-
107055010	46.3048	87.7731	72.5527	27.5863	28.2451	28.9038	68.8768	28.2451	1.28207	0.0191884	0.699069	LOC107055010	NC_006110.5	1658543	1662350	-	3621	lncRNA	uncharacterized LOC107055010	-
416454	8.35004	3.17252	2.39185	31.3481	24.7065	18.0649	4.63814	24.7065	-2.39595	0.0192058	0.699069	CYP2W2	NC_006101.5	2662240	2676185	-	6453	protein_coding	cytochrome P450%2C family 2%2C subfamily W%2C polypeptide 2%2C transcript variant X4	-
771782	21.2546	13.7476	15.9456	122.884	70.4746	18.0649	16.9826	70.4746	-2.04859	0.0194178	0.704646	RAB7B	NC_006113.5	2349204	2352291	-	1372	protein_coding	RAB7B%2C member RAS oncogene family	-
420838	230.006	259.089	537.368	60.1883	127.645	195.101	342.154	127.645	1.42217	0.0194382	0.704646	CD83	NC_006089.5	60692960	60705668	+	2246	protein_coding	CD83 molecule	-
107053667	6.07276	21.1501	2.39185	183.073	92.7407	2.40865	9.87158	92.7407	-3.24466	0.0196425	0.710603	LOC107053667	NC_006093.5	18422690	18436023	+	6145	lncRNA	uncharacterized LOC107053667%2C transcript variant X4	-
426291	269.479	199.869	206.496	451.412	386.483	321.555	225.281	386.483	-0.777223	0.0197359	0.712535	CCDC166	NC_006089.5	149260691	149267732	+	2767	protein_coding	coiled-coil domain containing 166	-
395535	122.214	100.463	48.6342	396.239	255.325	114.411	90.4372	255.325	-1.49736	0.0198924	0.716729	OLFM1	NC_006104.5	7899618	7927028	+	3133	protein_coding	olfactomedin 1%2C transcript variant X1	-
100499455	30.3638	22.2077	15.9456	122.884	77.0984	31.3125	22.839	77.0984	-1.7531	0.0199376	0.716907	CNP1	NC_006088.5	77615364	77617855	+	1020	protein_coding	C-type natriuretic peptide 1%2C transcript variant X1	-
novel.222	9.86823	17.9776	12.7565	53.9187	42.0134	30.1081	13.5341	42.0134	-1.64428	0.0200008	0.717731	-	NC_006091.5	58112594	58114326	+	1448	-	-	-
107052872	308.192	379.645	389.871	746.084	610.294	474.504	359.236	610.294	-0.764794	0.0200685	0.71862	LOC107052872	NC_006090.5	16127321	16129809	-	2063	lncRNA	uncharacterized LOC107052872	-
novel.140	20.4955	86.7156	0.797282	1070.85	652.244	233.639	36.0028	652.244	-4.18193	0.0201545	0.71862	-	NC_006089.5	53028424	53029078	-	655	-	-	-
416297	456.216	472.706	611.515	229.468	295.985	362.502	513.479	295.985	0.794616	0.0202102	0.71862	FAM13B	NC_006100.5	15065226	15105799	+	3244	protein_coding	family with sequence similarity 13%2C member B	-
771243	2869.38	3228.57	2430.12	5482.15	4578.88	3675.6	2842.69	4578.88	-0.687824	0.0202161	0.71862	PECAM1	NC_006105.5	6838792	6876205	-	4971	protein_coding	platelet and endothelial cell adhesion molecule 1%2C transcript variant X13	-
424044	2171.01	2017.72	6405.36	1676.49	1482.56	1288.63	3531.37	1482.56	1.25223	0.0202514	0.71862	STAT1	NC_006094.5	7912175	7932761	-	4413	protein_coding	signal transducer and activator of transcription 1%2C transcript variant X2	STAT
101747602	223.933	65.5654	144.308	22.5706	46.8129	71.0552	144.602	46.8129	1.62775	0.0202678	0.71862	LOC101747602	NC_006114.5	2541201	2544840	-	1653	V_segment	-	-
420790	201.919	139.591	194.537	78.9971	95.4997	112.002	178.682	95.4997	0.90511	0.0203161	0.718898	IGFBP3	NC_006089.5	54932446	54948020	-	912	protein_coding	insulin like growth factor binding protein 3	-
418982	46.3048	23.2652	452.856	22.5706	30.5545	38.5384	174.142	30.5545	2.51119	0.0205034	0.719864	MMP1	NC_006088.5	183793774	183800294	+	1698	protein_coding	matrix metallopeptidase 1	-
427667	7.59094	2.11501	7.17554	53.9187	32.3788	10.8389	5.62717	32.3788	-2.50399	0.0205224	0.719864	SSTR5	NC_006101.5	6016421	6025175	-	2587	protein_coding	somatostatin receptor 5%2C transcript variant X2	-
415534	979.232	757.175	735.094	487.776	528.109	568.442	823.834	528.109	0.641781	0.0205568	0.719864	PARP16	NC_006097.5	18256901	18261691	-	1836	protein_coding	poly(ADP-ribose) polymerase family member 16%2C transcript variant X1	-
373979	783.385	867.156	987.833	338.559	491.437	644.314	879.458	491.437	0.839308	0.0205628	0.719864	FBLN1	NC_006088.5	70452502	70534920	+	4569	protein_coding	fibulin 1	-
107054016	34.1592	45.4728	16.7429	129.154	92.8787	56.6033	32.125	92.8787	-1.53702	0.0206173	0.719864	LOC107054016	NC_006095.5	28718167	28731750	-	2969	lncRNA	uncharacterized LOC107054016	-
100859407	488.857	352.15	474.383	1483.39	978.345	473.3	438.463	978.345	-1.15734	0.0206256	0.719864	GBA2	NC_006127.5	9126020	9135875	+	3145	protein_coding	glucosylceramidase beta 2	-
396023	5463.2	6133.54	7694.57	2237	3463.32	4689.64	6430.44	3463.32	0.892723	0.0206265	0.719864	DKK3	NC_006092.5	8397372	8420694	+	2464	protein_coding	dickkopf WNT signaling pathway inhibitor 3%2C transcript variant X1	-
770540	740.117	927.434	405.817	1401.89	1316.35	1230.82	691.122	1316.35	-0.930156	0.0207238	0.721844	CFAP73	NC_006102.5	10186315	10189779	+	2459	protein_coding	cilia and flagella associated protein 73	-
424819	94.8868	60.2779	74.1472	20.0628	31.1071	42.1514	76.4373	31.1071	1.29735	0.0208589	0.72454	CLSTN2	NC_006096.5	6241556	6542173	+	10393	protein_coding	calsyntenin 2	-
396334	770.481	617.584	641.015	354.86	423.112	491.365	676.36	423.112	0.676886	0.0208826	0.72454	TCF12	NC_006097.5	7853621	8005397	-	5355	protein_coding	transcription factor 12%2C transcript variant X2	bHLH
101749600	629.289	789.958	475.977	1709.1	1248.96	788.833	631.742	1248.96	-0.983699	0.0209626	0.725903	CCDC173L	NC_006094.5	18595563	18602118	+	2228	protein_coding	coiled-coil domain-containing protein 173-like%2C transcript variant X1	-
373931	78.9458	62.3929	390.668	23.8245	44.4291	65.0336	177.336	44.4291	1.99701	0.0210929	0.727756	EGR1	NC_006100.5	18949952	18952754	+	2482	protein_coding	early growth response 1	zf-C2H2
396526	37913	36359.2	29631.8	100175	69080.1	37985.6	34634.7	69080.1	-0.996054	0.021116	0.727756	ACTB	NC_006101.5	4573374	4577516	-	1724	protein_coding	actin%2C beta	-
427387	146.505	130.073	91.6874	421.318	285.327	149.336	122.755	285.327	-1.21665	0.0211797	0.727756	SEMA6A	NC_006127.5	72764865	72879244	+	6715	protein_coding	semaphorin 6A%2C transcript variant X1	-
39105264	771.999	951.756	478.369	1618.81	1363.4	1107.98	734.042	1363.4	-0.893781	0.0212386	0.727756	EYY68_mgt13	NC_040902.1	8269	8337	+	69	tRNA	tRNA-Asp	-
100857743	68.3185	57.1054	55.0125	218.183	147.028	75.8725	60.1455	147.028	-1.2881	0.0212465	0.727756	LRRC71	NC_006112.4	2565212	2568223	-	1920	protein_coding	leucine rich repeat containing 71%2C transcript variant X1	-
101747322	143.469	171.316	60.5934	739.814	424.102	108.389	125.126	424.102	-1.76186	0.0213004	0.727756	WT1	NC_006092.5	5682284	5714245	-	2834	protein_coding	Wilms tumor 1%2C transcript variant X1	zf-C2H2
374083	1244.16	1483.68	1045.24	787.463	817.052	846.641	1257.69	817.052	0.621808	0.021318	0.727756	DAB1	NC_006095.5	26199586	26572397	-	6174	protein_coding	DAB1%2C reelin adaptor protein%2C transcript variant X8	-
416445	22473	16954	19326.9	7228.86	10907.2	14585.6	19584.6	10907.2	0.844435	0.0213482	0.727756	FAM20C	NC_006101.5	2129528	2183048	+	3510	protein_coding	family with sequence similarity 20%2C member C	-
112533380	3.79547	9.51756	1.59456	47.6491	29.8462	12.0433	4.9692	29.8462	-2.61449	0.0213841	0.727756	LOC112533380	NC_006099.5	14204422	14210254	-	5089	lncRNA	uncharacterized LOC112533380	-
112533248	18.9774	39.1278	82.1201	7.52353	11.5899	15.6562	46.7417	11.5899	2.01008	0.0214545	0.728758	LOC112533248	NC_006088.5	31174895	31184423	-	6991	lncRNA	uncharacterized LOC112533248	-
396019	2067.01	1782.96	2149.47	846.398	1177.11	1507.82	1999.81	1177.11	0.764599	0.0215794	0.731603	PPP1CB	NC_006090.5	27329669	27359503	-	1346	protein_coding	protein phosphatase 1 catalytic subunit beta	-
424019	2237.05	1876.02	2005.16	1128.53	1338.04	1547.56	2039.41	1338.04	0.608068	0.0216776	0.732355	MLPH	NC_006094.5	4814723	4833676	-	3837	protein_coding	melanophilin%2C transcript variant X2	-
424923	270.238	273.894	254.333	594.359	465.785	337.211	266.155	465.785	-0.807275	0.0216838	0.732355	IQCG	NC_006096.5	15259892	15278050	-	1357	protein_coding	IQ motif containing G	-
112531456	7.59094	28.5527	9.56739	2.50784	1.25392	0	15.237	1.25392	3.61016	0.0218092	0.73476	LOC112531456	NW_020110167.1	857756	864441	+	1048	protein_coding	uncharacterized LOC112531456%2C transcript variant X4	-
424898	438.757	509.718	618.691	250.784	309.052	367.319	522.389	309.052	0.756934	0.0218376	0.73476	ATP13A3	NC_006096.5	13000363	13053249	+	8169	protein_coding	ATPase 13A3%2C transcript variant X3	-
396474	60.7276	33.8402	23.9185	5.01569	10.336	15.6562	39.4954	10.336	1.93205	0.021966	0.737683	LOX	NC_006127.5	81200691	81207932	-	1263	protein_coding	lysyl oxidase	-
427957	15.1819	47.5878	76.5391	12.5392	11.6891	10.8389	46.4363	11.6891	1.98969	0.0220167	0.737993	SLC19A2	NC_006088.5	84778616	84791233	+	3868	protein_coding	solute carrier family 19 member 2	-
101750578	71.3549	163.914	201.712	787.463	462.378	137.293	145.66	462.378	-1.66685	0.0220835	0.738082	LOC101750578	NC_006105.5	2825496	2945259	-	10395	lncRNA	uncharacterized LOC101750578%2C transcript variant X3	-
100858578	6.83185	4.23003	3.18913	42.6334	26.134	9.6346	4.75034	26.134	-2.45228	0.0221284	0.738082	ROBO3	NC_006111.5	280226	289839	-	4471	protein_coding	roundabout guidance receptor 3%2C transcript variant X3	-
426550	246.706	89.8881	62.188	526.647	379.541	232.435	132.927	379.541	-1.51181	0.0221437	0.738082	GPAT2	NC_006109.5	5337952	5346570	+	3540	protein_coding	glycerol-3-phosphate acyltransferase 2%2C mitochondrial%2C transcript variant X4	-
107052956	154.855	141.706	89.2956	682.134	394.057	105.981	128.619	394.057	-1.61531	0.0222428	0.739791	HLX	NC_006090.5	18695574	18699268	-	2188	protein_coding	H2.0 like homeobox%2C transcript variant X2	Homeobox
416053	51.6184	20.0926	15.9456	199.374	116.547	33.7211	29.2189	116.547	-1.99141	0.022304	0.739791	PRRT3	NC_006099.5	11900887	11902230	-	1344	protein_coding	proline rich transmembrane protein 3	-
420503	352.22	308.792	299.778	229.468	180.972	132.476	320.263	180.972	0.824455	0.0223483	0.739791	ARMC3	NC_006089.5	17448620	17506436	-	2660	protein_coding	armadillo repeat containing 3%2C transcript variant X1	-
423838	3.79547	1.05751	0.797282	36.3638	19.9884	3.61298	1.88342	19.9884	-3.38135	0.0223612	0.739791	SFRP5	NC_006093.5	23251638	23253613	+	1165	protein_coding	secreted frizzled related protein 5	-
428447	176.11	195.639	304.562	683.388	484.406	285.425	225.437	484.406	-1.10286	0.0224863	0.742414	ENTPD3	NC_006089.5	41121569	41147543	-	8999	protein_coding	ectonucleoside triphosphate diphosphohydrolase 3%2C transcript variant X5	-
107053380	14.4228	7.40255	16.7429	48.903	40.7099	32.5168	12.8561	40.7099	-1.6495	0.0225239	0.742414	LOC107053380	NC_006092.5	10620043	10626492	+	3426	lncRNA	uncharacterized LOC107053380	-
107051274	25484.3	7138.17	29022.7	80530.7	55099	29667.4	20548.4	55099	-1.42298	0.0226561	0.745388	LOC107051274	NW_020110160.1	111979	112370	-	392	protein_coding	collagen alpha-2(IV) chain-like	-
418845	352.979	310.907	342.831	1428.22	860.434	292.651	335.572	860.434	-1.35816	0.0227333	0.746306	SLC25A30	NC_006088.5	169101373	169110759	+	1971	protein_coding	solute carrier family 25 member 30%2C transcript variant X1	-
395596	7735.17	5578.35	10154.2	2209.41	3815.04	5420.67	7822.57	3815.04	1.03595	0.0227678	0.746306	EPAS1	NC_006090.5	26671415	26748494	+	5681	protein_coding	endothelial PAS domain protein 1	-
416758	697.608	950.699	753.432	1261.45	1214.22	1166.99	800.579	1214.22	-0.601681	0.0228949	0.749092	IFT140	NC_006101.5	14083886	14161585	+	5190	protein_coding	intraflagellar transport 140%2C transcript variant X1	-
107052582	17.4592	17.9776	18.3375	5.01569	3.71217	2.40865	17.9248	3.71217	2.27642	0.0229408	0.749217	LOC107052582	NC_006089.5	19072085	19077774	-	5521	lncRNA	uncharacterized LOC107052582	-
420009	577.671	421.945	652.974	262.07	320.114	378.158	550.863	320.114	0.783628	0.0232314	0.750645	VAT1	NC_006114.5	7931457	7940395	-	5361	protein_coding	vesicle amine transport 1	-
112533161	9.10913	6.34504	0.797282	52.6647	33.5583	14.4519	5.41715	33.5583	-2.63194	0.023246	0.750645	LOC112533161	NC_006097.5	4474568	4478521	-	1246	lncRNA	uncharacterized LOC112533161	-
427790	284.66	337.345	157.065	1034.49	658.149	281.812	259.69	658.149	-1.34215	0.0232648	0.750645	MYOCD	NC_006105.5	806292	906303	-	5561	protein_coding	myocardin%2C transcript variant X2	-
418885	1566.01	1705.76	922.455	402.509	675.157	947.804	1398.08	675.157	1.04983	0.02332	0.750645	TPTE2	NC_006088.5	171808785	171827969	+	4491	protein_coding	transmembrane phosphoinositide 3-phosphatase and tensin homolog 2%2C transcript variant X8	-
415689	682.426	1021.55	569.259	1621.32	1356.82	1092.32	757.746	1356.82	-0.841135	0.0233303	0.750645	LDHD	NC_006098.5	1962130	1966633	-	2315	protein_coding	lactate dehydrogenase D%2C transcript variant X2	-
101748451	14.4228	11.6326	82.9173	5.01569	6.12082	7.22595	36.3242	6.12082	2.57101	0.0233457	0.750645	LOC101748451	NC_006096.5	5531208	5533022	+	1442	protein_coding	lysophosphatidic acid receptor 6-like	-
112532324	7.59094	6.34504	5.58098	0	0	0	6.50565	0	4.84765	0.0233637	0.750645	LOC112532324	NC_006091.5	69201464	69207809	+	2869	lncRNA	uncharacterized LOC112532324	-
419504	515.425	473.763	645.001	318.496	345.919	373.341	544.73	345.919	0.655535	0.0234406	0.750645	C1QA	NC_006108.5	6079354	6081317	-	1204	protein_coding	complement C1q A chain	-
769832	31.1229	31.7252	7.17554	150.471	92.6981	34.9254	23.3412	92.6981	-1.99268	0.0234646	0.750645	CCDC3	NC_006088.5	7159393	7201403	-	3934	protein_coding	coiled-coil domain containing 3	-
107054337	1.51819	1.05751	0	16.301	11.7635	7.22595	0.858565	11.7635	-3.78166	0.0235239	0.750645	LOC107054337	NC_006098.5	19633624	19646467	-	11909	lncRNA	uncharacterized LOC107054337	-
100315798	3.79547	0	0.797282	72.7275	36.3638	0	1.53092	36.3638	-4.53353	0.0235241	0.750645	MIR1713	NC_006094.5	16274151	16274249	-	99	miRNA	microRNA 1713	-
420924	46.3048	39.1278	8.7701	346.083	179.665	13.2476	31.4009	179.665	-2.51713	0.0235389	0.750645	ANKRD33B	NC_006089.5	78181112	78221854	-	4078	protein_coding	ankyrin repeat domain 33B	-
418066	230.765	286.584	301.373	521.632	448.088	374.545	272.907	448.088	-0.715721	0.0235662	0.750645	PWP1	NC_006088.5	53343402	53357765	-	2855	protein_coding	PWP1 homolog%2C endonuclein	-
101750534	2073.09	1739.6	1923.84	756.115	1103.06	1450.01	1912.18	1103.06	0.793653	0.0236052	0.750645	PRR15	NC_006089.5	33788989	33792330	+	3190	protein_coding	proline rich 15	-
417453	1622.94	1258.43	1257.31	2916.62	2321.21	1725.8	1379.56	2321.21	-0.750441	0.0236171	0.750645	DNAI2	NC_006105.5	9109589	9115396	+	1971	protein_coding	dynein axonemal intermediate chain 2	-
420597	17.4592	10.5751	18.3375	1.25392	2.43345	3.61298	15.4572	2.43345	2.66498	0.0236998	0.751931	AGR3	NC_006089.5	28589343	28601141	-	2291	protein_coding	anterior gradient 3%2C protein disulphide isomerase family member%2C transcript variant X3	-
421447	394.729	454.728	460.032	267.085	287.696	308.307	436.496	287.696	0.600803	0.0238225	0.754387	EPHX1L	NC_006090.5	30966901	30977595	+	1733	protein_coding	epoxide hydrolase 1-like	-
100858122	794.772	721.22	287.819	1401.89	1254.33	1106.78	601.27	1254.33	-1.06105	0.023862	0.754387	KCNH2	NC_006089.5	370085	394348	+	4598	protein_coding	potassium voltage-gated channel subfamily H member 2	-
420818	153.337	170.259	226.428	71.4736	95.3509	119.228	183.341	95.3509	0.94264	0.0239418	0.754941	ALDH5A1	NC_006089.5	57814628	57824916	-	4291	protein_coding	aldehyde dehydrogenase 5 family member A1	-
107054771	313.506	442.038	582.813	275.863	247.525	219.187	446.119	247.525	0.849931	0.0241785	0.754941	LOC107054771	NC_006106.5	49832	51340	-	650	protein_coding	N-alpha-acetyltransferase 38%2C NatC auxiliary subunit-like%2C transcript variant X2	-
107049688	364.365	663.057	283.832	267.085	193.157	119.228	437.085	193.157	1.17758	0.0242565	0.754941	LOC107049688	NC_006097.5	866471	886399	-	3239	protein_coding	uncharacterized LOC107049688%2C transcript variant X3	-
770993	23.5319	57.1054	23.1212	171.787	109.98	48.173	34.5862	109.98	-1.6761	0.0242597	0.754941	TMSB4Y	NC_006100.5	15055612	15065268	-	7334	protein_coding	thymosin beta 4%2C Y-linked%2C transcript variant X4	-
427255	37.9547	66.623	25.513	185.581	124.103	62.6249	43.3636	124.103	-1.52235	0.0242764	0.754941	TMC1	NC_006127.5	35816762	35885755	+	19954	protein_coding	transmembrane channel like 1%2C transcript variant X5	-
770441	122.973	117.383	90.8902	195.612	188.733	181.853	110.416	188.733	-0.774039	0.0243104	0.754941	RNF32	NC_006089.5	8499996	8516977	+	5542	protein_coding	ring finger protein 32	-
770109	2526.27	1571.46	2178.97	1272.73	1313.2	1353.66	2092.23	1313.2	0.672269	0.0243634	0.754941	CTSH	NC_006097.5	20363942	20369363	-	1084	protein_coding	cathepsin H	-
424805	2390.39	2166.83	1952.54	1554.86	1527.12	1499.39	2169.92	1527.12	0.506872	0.0243803	0.754941	SERPINE2	NC_006096.5	8473942	8497140	-	2270	protein_coding	serpin family E member 2%2C transcript variant X2	-
428763	8.35004	16.9201	7.97282	50.1569	37.7239	25.2908	11.081	37.7239	-1.78271	0.0243972	0.754941	TMPRSS11F	NC_006091.5	51701313	51745461	-	5161	protein_coding	transmembrane protease%2C serine 11F%2C transcript variant X2	-
768660	7180.27	9678.31	9832.88	15878.4	13854.3	11830.1	8897.15	13854.3	-0.638941	0.0244037	0.754941	ATP5E	NC_006107.5	10886062	10887229	+	354	protein_coding	ATP synthase%2C H+ transporting%2C mitochondrial F1 complex%2C epsilon subunit	-
416621	112.346	80.3705	86.9038	289.656	203.84	118.024	93.2068	203.84	-1.12689	0.0244498	0.754941	CDR2	NC_006101.5	9099435	9114177	-	5237	protein_coding	cerebellar degeneration related protein 2%2C transcript variant X1	-
418589	119.937	124.786	117.998	273.355	217.97	162.584	120.907	217.97	-0.85013	0.0244675	0.754941	GK	NC_006088.5	116057523	116093801	-	4289	protein_coding	glycerol kinase%2C transcript variant X2	-
408183	334.002	221.019	447.275	1391.85	859.715	327.577	334.099	859.715	-1.36287	0.0244718	0.754941	CYP26A1	NC_006093.5	21525291	21528393	-	1959	protein_coding	cytochrome P450 family 26 subfamily A member 1%2C transcript variant X1	-
396171	416.743	470.591	298.981	159.248	215.111	270.973	395.438	215.111	0.877216	0.0244733	0.754941	YAP1	NC_006088.5	183976430	184056963	-	1438	protein_coding	Yes associated protein 1	-
423980	745.431	848.121	734.297	1984.96	1436.27	887.588	775.949	1436.27	-0.888367	0.0245396	0.755674	PMS1	NC_006094.5	292969	334196	-	4049	protein_coding	PMS1 homolog 1%2C mismatch repair system component%2C transcript variant X3	HMG
423003	12.9046	10.5751	6.37826	37.6177	32.6586	27.6995	9.95264	32.6586	-1.71429	0.0245869	0.755826	GCHFR	NC_006092.5	1225161	1232841	+	1057	protein_coding	GTP cyclohydrolase I feedback regulator	-
416282	507.075	408.198	504.68	216.929	281.285	345.641	473.317	281.285	0.750951	0.02464	0.75615	TBC1D9B	NC_006100.5	14141126	14163199	+	8486	protein_coding	TBC1 domain family member 9B%2C transcript variant X1	-
770056	46.3048	31.7252	38.2695	90.2824	81.271	72.2595	38.7665	81.271	-1.06256	0.0247504	0.757147	C6H10orf11	NC_006093.5	15368101	15397331	-	15066	protein_coding	chromosome 6 C10orf11 homolog%2C transcript variant X2	-
417961	475.193	373.3	440.1	768.654	672.763	576.872	429.531	672.763	-0.646291	0.024768	0.757147	HEBP1	NC_006088.5	48243499	48259557	-	7277	protein_coding	heme binding protein 1%2C transcript variant X1	-
100858328	1176.6	1082.89	1627.25	695.927	798.983	902.04	1295.58	798.983	0.697519	0.0248001	0.757147	RAB2B	NC_006112.4	1560887	1566325	+	2712	protein_coding	RAB2B%2C member RAS oncogene family	-
107049470	245.947	364.84	353.993	220.69	161.529	102.368	321.593	161.529	0.993552	0.0248524	0.757445	MANBAL7	NC_006097.5	725053	734867	+	3900	protein_coding	mannosidase%2C beta A%2C lysosomal-like 7%2C transcript variant X9	-
novel.50	76.6685	125.843	681.676	110.345	71.431	32.5168	294.729	71.431	2.04574	0.0249394	0.758705	-	NC_006088.5	830409	834455	-	3553	-	-	-
107050443	1978.96	1071.25	2304.94	731.037	935.767	1140.5	1785.05	935.767	0.931955	0.0250767	0.758705	LOC107050443	NC_028739.2	20487	44897	+	2363	protein_coding	choline transporter-like protein 2%2C transcript variant X2	-
427612	101.719	75.083	284.63	67.7118	53.7273	39.7427	153.81	53.7273	1.51953	0.0251031	0.758705	DOCK2	NC_006100.5	4711461	4872335	-	6456	protein_coding	dedicator of cytokinesis 2	-
101748866	0.759094	0	0.797282	35.1098	17.5549	0	0.518792	17.5549	-5.01915	0.025111	0.758705	LOC101748866	NC_006091.5	86987300	87008874	-	5977	lncRNA	uncharacterized LOC101748866	-
424548	477.47	467.418	1065.17	210.659	306.452	402.245	670.019	306.452	1.12863	0.0251489	0.758705	PTGFR	NC_006095.5	19088730	19110509	-	4613	protein_coding	prostaglandin F receptor%2C transcript variant X4	-
423336	476.711	421.945	440.897	742.322	667.425	592.528	446.518	667.425	-0.579263	0.0251626	0.758705	GEMIN2	NC_006092.5	37799257	37808831	+	3260	protein_coding	gem nuclear organelle associated protein 2	-
424914	253.538	268.607	204.104	487.776	407.074	326.372	242.083	407.074	-0.750329	0.0252078	0.758705	TCTEX1D2	NC_006096.5	15052970	15057284	+	979	protein_coding	Tctex1 domain containing 2	-
100857635	38.7138	61.3354	64.5799	27.5863	21.0191	14.4519	54.8764	21.0191	1.38485	0.0252348	0.758705	TBXA2R	NC_006115.5	1139771	1145347	+	1740	protein_coding	thromboxane A2 receptor%2C transcript variant X1	-
421064	861.572	1442.44	705.595	1888.41	1799.88	1711.35	1003.2	1799.88	-0.84397	0.0253163	0.759873	GREB1L	NC_006089.5	102280644	102409696	+	9063	protein_coding	growth regulation by estrogen in breast cancer 1 like%2C transcript variant X10	-
417778	5.31366	8.46006	3.18913	36.3638	25.4078	14.4519	5.65428	25.4078	-2.18458	0.025481	0.761749	LSMEM1	NC_006088.5	27049097	27056263	-	1155	protein_coding	leucine rich single-pass membrane protein 1	-
421315	384.102	252.744	155.47	1187.46	723.197	258.93	264.105	723.197	-1.45293	0.0255028	0.761749	C3H1orf95	NC_006090.5	17041022	17078551	-	3840	protein_coding	chromosome 3 C1orf95 homolog%2C transcript variant X1	-
431604	91.8504	93.0606	69.3635	354.86	220.786	86.7114	84.7582	220.786	-1.38133	0.0255716	0.761749	BNC2	NC_006127.5	32322605	32692025	-	10322	protein_coding	basonuclin 2%2C transcript variant X3	zf-C2H2
416822	233.801	206.214	185.767	71.4736	107.996	144.519	208.594	107.996	0.948845	0.0256099	0.761749	RILPL1	NC_006102.5	5258680	5276803	+	1529	protein_coding	Rab interacting lysosomal protein like 1%2C transcript variant X1	-
420046	136.637	172.374	155.47	336.051	272.2	208.348	154.827	272.2	-0.814961	0.0256282	0.761749	KRT222	NC_006114.5	7320674	7326276	-	1362	protein_coding	keratin 222	-
416655	131.323	44.4153	46.2424	341.067	221.717	102.368	73.9937	221.717	-1.58	0.0256856	0.761749	LOC416655	NC_006101.5	12667903	12684150	+	1446	protein_coding	uncharacterized LOC416655%2C transcript variant X2	-
427914	122.973	130.073	102.849	588.09	341.616	95.1417	118.632	341.616	-1.52595	0.02572	0.761749	NT5DC3	NC_006088.5	54748397	54770546	+	4465	protein_coding	5'-nucleotidase domain containing 3	-
417271	226.969	173.431	179.388	428.841	342.681	256.521	193.263	342.681	-0.824928	0.0257519	0.761749	WDR31	NC_006104.5	1828759	1835818	+	2885	protein_coding	WD repeat domain 31%2C transcript variant X1	-
novel.306	88.055	152.281	83.7146	393.732	261.899	130.067	108.017	261.899	-1.28002	0.0258366	0.761749	-	NC_006095.5	2543403	2562242	-	862	-	-	-
novel.193	44.7866	227.364	70.9581	47.6491	31.0505	14.4519	114.37	31.0505	1.87945	0.0258438	0.761749	-	NC_006090.5	19257126	19265743	-	2284	-	-	-
424934	1290.46	1204.5	951.158	652.04	742.716	833.393	1148.71	742.716	0.628926	0.0258863	0.761749	DIS3L2	NC_006096.5	15555515	15719511	+	5817	protein_coding	DIS3 like 3'-5' exoribonuclease 2%2C transcript variant X4	-
101747595	5353.13	5742.26	5725.28	3355.5	3882.27	4409.04	5606.89	3882.27	0.530243	0.0259917	0.761749	OIP5-AS1	NC_006092.5	24775545	24790306	+	9131	lncRNA	OIP5 antisense RNA 1	-
428088	595.13	1147.4	735.891	1650.16	1462.77	1275.38	826.139	1462.77	-0.825029	0.0260337	0.761749	MAML2	NC_006088.5	186248216	186459976	+	7765	protein_coding	mastermind like transcriptional coactivator 2	-
422200	1121.18	602.779	1145.69	235.737	438.219	640.701	956.552	438.219	1.12629	0.0260692	0.761749	FUNDC2	NC_006091.5	2169940	2176191	+	3239	protein_coding	FUN14 domain containing 2	-
395239	57.6912	23.2652	43.8505	115.361	99.2297	83.0985	41.6023	99.2297	-1.24587	0.026076	0.761749	KCNIP4	NC_006091.5	74568444	74948433	+	4977	protein_coding	potassium voltage-gated channel interacting protein 4%2C transcript variant X1	-
421025	324.133	154.396	316.521	111.599	131.672	151.745	265.017	131.672	1.01063	0.0261313	0.761749	DOK6	NC_006089.5	93717636	93972408	-	11433	protein_coding	docking protein 6	-
419664	574.634	724.392	370.736	1684.02	1175.61	667.196	556.588	1175.61	-1.07912	0.0261634	0.761749	SYNC	NC_006110.5	5383551	5389724	-	2556	protein_coding	syncoilin%2C intermediate filament protein%2C transcript variant X3	-
101752245	112.346	135.361	104.444	68.9657	64.591	60.2163	117.384	64.591	0.860115	0.0262524	0.761749	ACKR1	NC_006112.4	3856453	3859311	+	2124	protein_coding	atypical chemokine receptor 1 (Duffy blood group)	-
422468	66.8003	114.211	130.754	185.581	201.18	216.779	103.922	201.18	-0.95481	0.026273	0.761749	TTC29	NC_006091.5	31583660	31891225	-	4591	protein_coding	tetratricopeptide repeat domain 29%2C transcript variant X1	-
418625	24.291	130.073	103.647	30.0941	25.886	21.6779	86.0037	25.886	1.73009	0.0263766	0.761749	ASB9	NC_006088.5	123496141	123510438	+	3160	protein_coding	ankyrin repeat and SOCS box containing 9%2C transcript variant X2	-
421868	410.67	494.913	563.678	346.083	306.119	266.156	489.754	306.119	0.678075	0.0263816	0.761749	ASRGL1	NC_006090.5	82298005	82320698	+	3100	protein_coding	asparaginase like 1%2C transcript variant X1	-
423118	2009.32	1964.85	1935	1464.58	1447.06	1429.53	1969.73	1447.06	0.444899	0.0263949	0.761749	CPT1A	NC_006092.5	16811427	16854588	-	13068	protein_coding	carnitine palmitoyltransferase 1A%2C transcript variant X2	-
101748449	111.587	50.7603	53.4179	467.713	259.147	50.5817	71.9217	259.147	-1.84738	0.026421	0.761749	LOC101748449	NC_006092.5	57413840	57492521	-	2821	lncRNA	uncharacterized LOC101748449	-
418639	100.2	17.9776	14.3511	1705.33	859.291	13.2476	44.1764	859.291	-4.28075	0.0264459	0.761749	PRPS2	NC_006088.5	124459861	124485273	+	2546	protein_coding	phosphoribosyl pyrophosphate synthetase 2%2C transcript variant X1	-
107055422	221.656	118.441	117.998	302.195	292.004	281.812	152.698	292.004	-0.932959	0.026482	0.761749	TAC3	NC_008465.4	6855131	6857835	+	1671	protein_coding	tachykinin 3%2C transcript variant X1	-
100857393	191.292	113.153	179.388	937.934	520.753	103.572	161.278	520.753	-1.69014	0.026509	0.761749	CCNO	NC_006127.5	16730314	16731753	-	1291	protein_coding	cyclin O	-
novel.650	1651.03	327.827	1430.32	4094.06	3038.19	1982.32	1136.39	3038.19	-1.41837	0.0265343	0.761749	-	NW_020110160.1	108803	111855	-	2875	-	-	-
424787	186.737	190.351	149.889	657.055	415.841	174.627	175.659	415.841	-1.24327	0.026692	0.764455	PID1	NC_006096.5	9999421	10077867	-	2183	protein_coding	phosphotyrosine interaction domain containing 1	-
424026	482.025	345.805	408.208	1395.62	907.36	419.105	412.013	907.36	-1.13848	0.0267145	0.764455	ARL4C	NC_006094.5	5746525	5750125	-	3601	protein_coding	ADP ribosylation factor like GTPase 4C	-
426457	1695.06	1509.06	1140.91	3865.84	2763.3	1660.76	1448.34	2763.3	-0.931954	0.0268653	0.767538	USP36	NC_006105.5	9768266	9777332	+	4970	protein_coding	ubiquitin specific peptidase 36%2C transcript variant X1	-
428065	3.79547	1.05751	0	35.1098	19.9636	4.8173	1.61766	19.9636	-3.6017	0.0270317	0.771054	PCDH8	NC_006088.5	167019605	167023868	+	3744	protein_coding	protocadherin 8%2C transcript variant X1	-
novel.215	9.86823	42.3003	35.8777	114.107	89.5703	65.0336	29.3487	89.5703	-1.61658	0.0271723	0.772663	-	NC_006090.5	108935746	108937597	-	1367	-	-	-
427258	752.263	491.741	766.188	264.578	368.939	473.3	670.064	368.939	0.861219	0.027175	0.772663	OSTF1	NC_006127.5	36854984	36875056	+	1338	protein_coding	osteoclast stimulating factor 1	-
100857430	116.141	124.786	121.187	221.944	198.286	174.627	120.705	198.286	-0.716401	0.0273054	0.775135	ECE2	NC_006096.5	16037548	16044407	-	2719	protein_coding	endothelin converting enzyme 2%2C transcript variant X4	-
112533391	111.587	261.204	141.119	377.431	344.073	310.716	171.303	344.073	-1.00953	0.0274522	0.776891	LOC112533391	NC_006088.5	45525021	45545607	-	19780	lncRNA	uncharacterized LOC112533391	-
374254	864.609	736.025	979.062	635.739	548.498	461.257	859.899	548.498	0.649313	0.0274546	0.776891	LSP1	NC_006092.5	14250723	14289845	-	2557	protein_coding	lymphocyte-specific protein 1%2C transcript variant X4	-
395790	406.116	397.623	475.977	272.101	284.183	296.264	426.572	284.183	0.58629	0.0276016	0.779574	LFNG	NC_006101.5	3626463	3636842	+	2736	protein_coding	LFNG O-fucosylpeptide 3-beta-N-acetylglucosaminyltransferase	-
101751930	403.838	412.428	731.905	51.4108	182.268	313.125	516.057	182.268	1.5011	0.0276527	0.779574	CCDC169	NC_006088.5	174010478	174043244	+	8310	protein_coding	coiled-coil domain containing 169%2C transcript variant X1	-
107049117	19.7365	21.1501	98.863	122.884	154.777	186.67	46.5832	154.777	-1.72907	0.0276843	0.779574	LOC107049117	NC_006114.5	2244818	2275789	-	13975	protein_coding	uncharacterized LOC107049117%2C transcript variant X1	-
39105253	25707.5	42145.9	18380.5	43662.8	54184.4	64706	28744.6	54184.4	-0.914608	0.0277246	0.779574	EYY68_mgr01	NC_040902.1	2350	3971	+	1622	rRNA	16S ribosomal RNA	-
101748254	99.4414	137.476	180.186	973.044	517.834	62.6249	139.034	517.834	-1.89697	0.0279663	0.785129	BDH1	NC_006090.5	13884877	13898930	-	2044	protein_coding	3-hydroxybutyrate dehydrogenase%2C type 1	-
112531962	7.59094	29.6102	12.7565	85.2667	58.8918	32.5168	16.6526	58.8918	-1.83693	0.0281535	0.787268	LOC112531962	NC_006089.5	17643228	17658585	-	5384	lncRNA	uncharacterized LOC112531962%2C transcript variant X2	-
112530233	7.59094	5.28754	5.58098	0	0	0	6.15315	0	4.76885	0.0282065	0.787268	LOC112530233	NC_006110.5	5618437	5618565	-	129	snoRNA	small nucleolar RNA SNORA55	-
107056411	12.9046	24.3227	11.162	48.903	44.925	40.9471	16.1297	44.925	-1.49216	0.0282157	0.787268	STX3	NC_006092.5	239556	243228	+	1301	protein_coding	syntaxin 3	-
395694	37.9547	20.0926	47.8369	8.77746	11.0125	13.2476	35.2948	11.0125	1.68391	0.0282353	0.787268	ITPKA	NC_006091.5	33679716	33679986	-	2419	protein_coding	inositol-trisphosphate 3-kinase A	-
417513	630.048	582.686	299.778	2203.14	1326.78	450.418	504.171	1326.78	-1.39599	0.0282636	0.787268	RASA4	NC_006106.5	4315307	4323681	-	3652	protein_coding	RAS p21 protein activator 4%2C transcript variant X1	-
107049719	2682.64	2473.51	2272.25	3317.88	3435.92	3553.96	2476.13	3435.92	-0.472596	0.0283809	0.788096	LOC107049719	NW_020110161.1	159503	163179	-	1000	protein_coding	proteasome subunit beta type-6-like	-
426841	2.27728	3.17252	17.5402	0	0	0	7.66334	0	5.08723	0.0284194	0.788096	TCRA	NC_006114.5	2606363	2612599	-	1912	V_segment	-	-
416170	3420.48	2241.92	3378.88	1440.76	1809.69	2178.62	3013.76	1809.69	0.735935	0.028445	0.788096	PANK3	NC_006100.5	5432958	5447643	+	7667	protein_coding	pantothenate kinase 3%2C transcript variant X1	-
416470	1119.66	1188.64	1490.12	709.72	822.741	935.761	1266.14	822.741	0.621895	0.0284705	0.788096	TTYH3	NC_006101.5	3640729	3710967	-	7532	protein_coding	tweety family member 3%2C transcript variant X4	-
101749704	19.7365	124.786	69.3635	6.26961	16.9845	27.6995	71.2953	16.9845	2.06395	0.0285739	0.789731	LOC101749704	NC_006088.5	39816954	39832849	-	5873	lncRNA	uncharacterized LOC101749704%2C transcript variant X3	-
100859860	174.592	164.971	227.225	89.0285	107.139	125.25	188.929	107.139	0.818675	0.0286326	0.789797	EHD4	NC_006092.5	25528191	25551896	-	5696	protein_coding	EH domain containing 4%2C transcript variant X1	-
107055335	9.86823	2.11501	0	51.4108	34.1357	16.8606	3.99441	34.1357	-3.07786	0.028665	0.789797	TMIGD2	NC_006115.5	1495074	1497121	+	925	protein_coding	transmembrane and immunoglobulin domain containing 2%2C transcript variant X1	-
418577	1298.81	843.891	743.864	3964.9	2400.95	837.006	962.189	2400.95	-1.31906	0.0287274	0.790293	TSPAN7	NC_006088.5	114074132	114163611	-	1950	protein_coding	tetraspanin 7%2C transcript variant X1	-
426385	48.582	108.923	72.5527	23.8245	31.1815	38.5384	76.686	31.1815	1.29282	0.0287921	0.790851	LOC426385	NC_006090.5	105691691	105702003	+	3498	protein_coding	serine/threonine kinase 35-like	-
771246	155.614	98.3482	78.1337	398.747	265.612	132.476	110.699	265.612	-1.26133	0.0288535	0.791316	HOXD10	NC_006094.5	16300142	16304831	-	3114	protein_coding	homeobox D10%2C transcript variant X3	Homeobox
414880	125.251	102.578	86.9038	38.8716	51.9526	65.0336	104.911	51.9526	1.01309	0.0289276	0.792125	LIMS1	NC_006088.5	137514681	137578645	+	4276	protein_coding	LIM zinc finger domain containing 1%2C transcript variant X6	-
427639	116.141	114.211	94.8766	319.75	224.909	130.067	108.41	224.909	-1.0527	0.0290699	0.794735	ARSI	NC_006100.5	13887888	13893799	+	4626	protein_coding	arylsulfatase family member I	-
421390	75.1503	57.1054	81.3228	201.882	149.114	96.346	71.1928	149.114	-1.06342	0.0291121	0.794735	PKDCCA	NC_006090.5	23428436	23461529	+	2988	protein_coding	protein kinase domain containing%2C cytoplasmic a	-
novel.264	775.795	812.165	989.427	2348.6	1643.99	939.374	859.129	1643.99	-0.936108	0.0291568	0.794736	-	NC_006093.5	3364205	3365294	+	1090	-	-	-
112531458	0	0	1.59456	0	21.6779	43.3557	0.531521	21.6779	-5.30925	0.0293586	0.799013	LOC112531458	NW_020110167.1	598337	606856	+	449	lncRNA	uncharacterized LOC112531458	-
424069	234.56	214.674	237.59	406.271	356.687	307.103	228.941	356.687	-0.638681	0.0294371	0.79931	KCTD18	NC_006094.5	11173242	11185857	-	7746	protein_coding	potassium channel tetramerization domain containing 18%2C transcript variant X4	-
419557	439.516	629.217	373.128	606.898	898.988	1191.08	480.62	898.988	-0.904375	0.0294611	0.79931	FABP3	NC_006110.5	703869	706870	-	402	protein_coding	fatty acid binding protein 3	-
421186	1625.22	2000.8	802.863	5554.88	3556.64	1558.4	1476.3	3556.64	-1.26865	0.0295043	0.79931	FKBP5	NC_006113.5	76662	94241	-	3852	protein_coding	FK506 binding protein 5%2C transcript variant X1	-
112533451	46.3048	912.629	511.855	134.17	129.108	124.046	490.263	129.108	1.92443	0.0295958	0.800571	LOC112533451	NC_006101.5	2159790	2171596	-	10891	lncRNA	uncharacterized LOC112533451	-
396287	2876.97	1529.16	2514.63	1294.05	1369.02	1443.99	2306.92	1369.02	0.753098	0.0297703	0.804068	HMOX1	NC_006088.5	52103885	52109345	-	900	protein_coding	heme oxygenase 1	-
421688	460.011	584.801	556.503	219.436	309.034	398.632	533.772	309.034	0.787655	0.0298865	0.805985	MAP3K5	NC_006090.5	55051898	55149813	+	7035	protein_coding	mitogen-activated protein kinase kinase kinase 5	-
419868	86.5368	105.751	85.3092	181.819	160.158	138.497	92.5322	160.158	-0.793683	0.0299827	0.807356	FAM212B	NC_006113.5	3267352	3277676	-	1943	protein_coding	family with sequence similarity 212%2C member B	-
428650	27.3274	13.7476	68.5663	12.5392	7.47394	2.40865	36.5471	7.47394	2.29797	0.0301615	0.807876	RSAD2	NC_006090.5	94991681	94996735	+	1065	protein_coding	radical S-adenosyl methionine domain containing 2	-
418215	255.815	215.731	218.455	94.0442	129.518	164.993	230.001	129.518	0.828133	0.0301827	0.807876	TM7SF3	NC_006088.5	67998130	68016687	-	4488	protein_coding	transmembrane 7 superfamily member 3%2C transcript variant X3	-
101750509	20.4955	43.3578	63.7826	17.5549	9.98178	2.40865	42.5453	9.98178	2.09575	0.0302058	0.807876	LOC101750509	NC_006088.5	127515932	127524655	-	2099	protein_coding	uncharacterized LOC101750509%2C transcript variant X1	-
416971	1857.5	1206.62	2124.76	931.664	1042.1	1152.54	1729.63	1042.1	0.731255	0.0302102	0.807876	MLEC	NC_006102.5	9479118	9490751	-	6945	protein_coding	malectin%2C transcript variant X1	-
novel.8	199.642	132.188	127.565	213.167	286.028	358.889	153.132	286.028	-0.900234	0.0302691	0.807876	-	NC_006088.5	30793365	30804407	+	1550	-	-	-
107054369	3286.88	2084.35	3464.19	1799.38	1839.67	1879.95	2945.14	1839.67	0.679117	0.030424	0.807876	BRK1	NC_006099.5	3154606	3155395	-	629	protein_coding	BRICK1%2C SCAR/WAVE actin nucleating complex subunit	-
107049411	96.405	81.4281	176.199	38.8716	51.9526	65.0336	118.011	51.9526	1.18451	0.0304447	0.807876	LOC107049411	NC_028739.2	528681	530395	+	1052	protein_coding	epoxide hydrolase 3-like	-
424001	62.2457	33.8402	35.8777	160.502	110.961	61.4206	43.9879	110.961	-1.33053	0.0305775	0.807876	MAP2	NC_006094.5	2389293	2580927	+	11091	protein_coding	microtubule associated protein 2%2C transcript variant X3	-
420728	1253.26	1262.66	1592.17	1035.74	890.007	744.273	1369.37	890.007	0.621884	0.0305829	0.807876	TRANK1	NC_006089.5	45896643	45948910	-	11400	protein_coding	tetratricopeptide repeat and ankyrin repeat containing 1%2C transcript variant X3	-
107057257	2.27728	10.5751	39.8641	2.50784	1.25392	0	17.5722	1.25392	3.82357	0.0305849	0.807876	LOC107057257	NW_020110167.1	435456	441127	+	2578	lncRNA	uncharacterized LOC107057257%2C transcript variant X2	-
418998	22.7728	23.2652	13.5538	53.9187	49.2394	44.56	19.8639	49.2394	-1.3134	0.0306316	0.807876	HEPHL1	NC_006088.5	186998175	187034776	-	5719	protein_coding	hephaestin like 1%2C transcript variant X2	-
418785	413.706	800.533	746.256	405.017	366.899	328.781	653.498	366.899	0.832285	0.0306472	0.807876	UGGT2	NC_006088.5	147288683	147367495	+	6258	protein_coding	UDP-glucose glycoprotein glucosyltransferase 2	-
769039	1220.62	1156.91	886.578	1509.72	1628	1746.27	1088.04	1628	-0.581532	0.0307517	0.807876	HES1	NC_006096.5	13092190	13093842	-	1152	protein_coding	hes family bHLH transcription factor 1	-
423939	1519.71	1650.77	1845.71	1059.56	1163.86	1268.15	1672.06	1163.86	0.522628	0.0307563	0.807876	TACC2	NC_006093.5	32054946	32170529	+	9148	protein_coding	transforming acidic coiled-coil containing protein 2%2C transcript variant X6	-
100858414	709.753	555.191	531.787	1019.44	916.179	812.92	598.911	916.179	-0.612745	0.0308019	0.807876	SPOCK2	NC_006093.5	12209048	12212555	+	1731	protein_coding	SPARC/osteonectin%2C cwcv and kazal like domains proteoglycan 2%2C transcript variant X1	-
novel.384	19.7365	26.4377	10.3647	65.204	52.4734	39.7427	18.8463	52.4734	-1.48573	0.0308103	0.807876	-	NC_006101.5	2956422	2958742	-	953	-	-	-
107049473	4.55457	21.1501	7.97282	0	0.602163	1.20433	11.2258	0.602163	4.18484	0.0308245	0.807876	LOC107049473	NC_006094.5	44131	46765	-	1733	lncRNA	uncharacterized LOC107049473%2C transcript variant X2	-
416453	785.663	171.316	546.138	5355.5	2996.9	638.293	501.039	2996.9	-2.58024	0.0309528	0.807876	CYP2W1	NC_006101.5	2652912	2664344	+	3538	protein_coding	cytochrome P450 family 2 subfamily W member 1%2C transcript variant X2	-
418085	30.3638	46.5303	44.6478	131.662	94.7347	57.8076	40.514	94.7347	-1.22764	0.0310076	0.807876	GLT8D2	NC_006088.5	54677179	54693103	+	1852	protein_coding	glycosyltransferase 8 domain containing 2	-
416857	1005.04	842.833	1198.32	588.09	660.16	732.23	1015.4	660.16	0.621471	0.0310254	0.807876	MLXIP	NC_006102.5	6025743	6075473	+	12962	protein_coding	MLX interacting protein%2C transcript variant X1	bHLH
421745	1350.43	1201.33	1547.52	361.13	689.392	1017.66	1366.43	689.392	0.986897	0.031053	0.807876	DSE	NC_006090.5	63883860	63917078	-	4302	protein_coding	dermatan sulfate epimerase%2C transcript variant X1	-
107056801	722.658	841.776	576.435	1205.02	1099.9	994.773	713.623	1099.9	-0.624711	0.0310933	0.807876	HDDC3	NC_006097.5	20500189	20501085	+	601	protein_coding	HD domain containing 3	-
novel.174	30.3638	32.7827	31.8913	140.439	88.2845	36.1298	31.6793	88.2845	-1.4783	0.0311026	0.807876	-	NC_006090.5	38807484	38880247	+	1397	-	-	-
395149	452.42	497.028	382.695	1903.45	1124.55	345.641	444.048	1124.55	-1.34061	0.031134	0.807876	MRAS	NC_006094.5	25228578	25263398	+	2060	protein_coding	muscle RAS oncogene homolog%2C transcript variant X3	-
418289	164.723	296.102	160.254	524.14	407.191	290.242	207.026	407.191	-0.978004	0.0311367	0.807876	P3H3	NC_006088.5	77899809	77922111	+	7807	protein_coding	prolyl 3-hydroxylase 3%2C transcript variant X12	-
427867	3050.04	4385.48	7598.1	2141.7	2609.98	3078.26	5011.21	2609.98	0.941113	0.0312074	0.808419	LGR5	NC_006088.5	36352053	36439081	+	5748	protein_coding	leucine rich repeat containing G protein-coupled receptor 5	-
107054759	3.79547	22.2077	16.7429	2.50784	1.25392	0	14.2487	1.25392	3.5155	0.0312485	0.808419	LOC107054759	NC_006088.5	83218625	83220306	+	911	lncRNA	uncharacterized LOC107054759	-
421754	240.633	290.814	229.617	384.954	383.965	382.976	253.688	383.965	-0.599592	0.0313923	0.810961	GTF3C6	NC_006090.5	66312747	66318291	-	1660	protein_coding	general transcription factor IIIC subunit 6%2C transcript variant X1	-
422374	42.5093	44.4153	33.4859	152.979	101.178	49.3773	40.1368	101.178	-1.33439	0.0316224	0.811502	KIAA1210	NC_006091.5	16619123	16672972	+	6121	protein_coding	KIAA1210%2C transcript variant X4	-
425241	9.10913	5.28754	2.39185	35.1098	25.383	15.6562	5.59617	25.383	-2.17526	0.0316375	0.811502	DIRAS2	NC_006127.5	44006189	44069330	-	4050	protein_coding	DIRAS family GTPase 2%2C transcript variant X5	-
421359	1258.58	1246.8	1177.59	734.799	847.925	961.052	1227.66	847.925	0.533705	0.0316533	0.811502	KCTD3	NC_006090.5	20828194	20854199	-	3300	protein_coding	potassium channel tetramerization domain containing 3%2C transcript variant X1	-
107050886	85.7777	100.463	52.6206	191.85	159.152	126.454	79.6205	159.152	-1.00189	0.0316872	0.811502	LOC107050886	NC_006119.4	665206	688989	+	3016	protein_coding	spectrin beta chain%2C non-erythrocytic 4-like	-
417241	85.0186	92.0031	65.3771	45.1412	40.6355	36.1298	80.7996	40.6355	0.99055	0.0316883	0.811502	TLR4	NC_006104.5	3939010	3944463	+	3534	protein_coding	toll like receptor 4	-
112530785	0	2.11501	0.797282	17.5549	11.7883	6.02163	0.970765	11.7883	-3.68211	0.0317706	0.811502	LOC112530785	NC_006127.5	1078382	1078449	+	68	snoRNA	small nucleolar RNA SNORD58	-
112530189	91.8504	52.8754	107.633	27.5863	36.6753	45.7644	84.1196	36.6753	1.19976	0.0318546	0.811502	LOC112530189	NC_006109.5	153083	160859	+	2376	protein_coding	lysine-rich arabinogalactan protein 19-like	-
428121	162.446	148.051	194.537	620.692	391.638	162.584	168.345	391.638	-1.21736	0.0319275	0.811502	LRRC32	NC_006088.5	195021647	195040782	+	4073	protein_coding	leucine rich repeat containing 32	-
418345	163.964	308.792	392.263	231.976	1802.04	3372.11	288.34	1802.04	-2.64388	0.0319775	0.811502	UPK1B	NC_006088.5	81562061	81573690	-	2163	protein_coding	uroplakin 1B%2C transcript variant X1	-
423732	5.31366	2.11501	0.797282	42.6334	23.1232	3.61298	2.74199	23.1232	-3.06244	0.0319979	0.811502	DUSP13	NC_006093.5	15764618	15787294	+	1623	protein_coding	dual specificity phosphatase 13	-
422268	1390.66	1693.07	1566.66	833.858	1019.09	1204.33	1550.13	1019.09	0.604776	0.0320603	0.811502	POF1B	NC_006091.5	8656746	8673710	+	3073	protein_coding	premature ovarian failure%2C 1B	-
426169	47.0639	33.8402	39.0668	260.816	143.053	25.2908	39.9903	143.053	-1.83704	0.0321511	0.811502	CDC20B	NC_006127.5	16670239	16692596	-	2722	protein_coding	cell division cycle 20B	-
107054380	0	38.0703	2.39185	0	0	0	13.4874	0	5.89312	0.0321935	0.811502	LOC107054380	NC_006088.5	76565882	76572380	+	2272	protein_coding	uncharacterized LOC107054380%2C transcript variant X2	-
novel.467	719.622	298.217	771.769	151.725	263.135	374.545	596.536	263.135	1.18112	0.0321974	0.811502	-	NC_006111.5	6450267	6470528	+	858	-	PF05602:Cleft lip and palate transmembrane protein 1 (CLPTM1)	-
novel.133	6.07276	1.05751	5.58098	46.3951	26.8105	7.22595	4.23708	26.8105	-2.63673	0.0322123	0.811502	-	NC_006089.5	12834329	12835739	-	1411	-	-	-
415743	264.924	290.814	324.494	140.439	177.405	214.37	293.411	177.405	0.72522	0.0322182	0.811502	NETO2	NC_006098.5	7656965	7685100	+	4084	protein_coding	neuropilin and tolloid like 2%2C transcript variant X2	-
395915	48.582	95.1756	15.1484	11.2853	14.0729	16.8606	52.9687	14.0729	1.90657	0.0322706	0.811502	NME4	NC_006101.5	13402002	13403341	+	623	protein_coding	NME/NM23 nucleoside diphosphate kinase 4	-
769998	10681.2	10319.2	5360.13	16362.4	15205.4	14048.5	8786.83	15205.4	-0.791197	0.0323925	0.811502	RGS5	NC_006095.5	4072866	4079959	-	3234	protein_coding	regulator of G-protein signaling 5	-
428339	283.142	261.204	310.143	290.91	592.862	894.814	284.83	592.862	-1.05756	0.0324276	0.811502	DUS3L	NC_006115.5	1663760	1670975	+	2208	protein_coding	dihydrouridine synthase 3 like%2C transcript variant X2	-
428868	2709.97	1876.02	2382.28	1152.35	1449.92	1747.48	2322.75	1449.92	0.679982	0.0324462	0.811502	RHOV	NC_006092.5	24506246	24512626	-	3098	protein_coding	ras homolog family member V	-
420253	1715.55	1590.49	1444.68	731.037	985.746	1240.46	1583.57	985.746	0.683747	0.0324928	0.811502	RRM2B	NC_006089.5	128961926	128978263	-	3275	protein_coding	ribonucleotide reductase regulatory TP53 inducible subunit M2B%2C transcript variant X2	-
420354	13.6637	21.1501	26.3103	70.2197	53.7769	37.3341	20.3747	53.7769	-1.40142	0.0326107	0.811502	MTBP	NC_006089.5	136937390	136961483	+	3117	protein_coding	MDM2 binding protein	-
421215	44.7866	51.8179	32.6886	146.709	102.258	57.8076	43.0977	102.258	-1.24855	0.0326108	0.811502	EML6	NC_006090.5	2559738	2681096	-	9196	protein_coding	echinoderm microtubule associated protein like 6%2C transcript variant X3	-
421824	227.728	347.92	193.74	556.742	462.03	367.319	256.463	462.03	-0.851042	0.0326293	0.811502	CFAP206	NC_006090.5	76468358	76482815	-	3887	protein_coding	cilia and flagella associated protein 206%2C transcript variant X1	-
421888	0.759094	1.05751	0	22.5706	11.8875	1.20433	0.605534	11.8875	-4.33826	0.0326406	0.811502	TINAG	NC_006090.5	87866279	87913810	-	2252	protein_coding	tubulointerstitial nephritis antigen%2C transcript variant X1	-
770395	0.759094	0	0	11.2853	8.0513	4.8173	0.253031	8.0513	-4.70383	0.0326845	0.811502	FAM124A	NC_006088.5	171336721	171377902	+	5198	protein_coding	family with sequence similarity 124 member A	-
428137	6.83185	3.17252	0	60.1883	32.5028	4.8173	3.33479	32.5028	-3.27897	0.0327372	0.811502	EMILIN3	NC_006107.5	4971781	4979961	-	4849	protein_coding	elastin microfibril interfacer 3	-
100857781	8.35004	2.11501	2.39185	40.1255	24.8801	9.6346	4.28563	24.8801	-2.51575	0.0327377	0.811502	PPP1R1A	NC_008465.4	6011606	6021193	+	1749	protein_coding	protein phosphatase 1 regulatory inhibitor subunit 1A	-
419248	2561.94	2849.98	4068.53	1808.16	2000.62	2193.08	3160.15	2000.62	0.659568	0.0327626	0.811502	PCMTD2	NC_006107.5	9079547	9091978	-	4767	protein_coding	protein-L-isoaspartate (D-aspartate) O-methyltransferase domain containing 2%2C transcript variant X1	-
107051082	102.478	63.4504	63.7826	115.361	152.822	190.283	76.5702	152.822	-0.994644	0.0328367	0.811502	LOC107051082	NC_006089.5	149653865	149658191	-	3342	protein_coding	spidroin-1-like%2C transcript variant X8	-
415891	613.348	582.686	768.58	417.556	438.202	458.848	654.872	438.202	0.579986	0.032933	0.811502	DUSP7	NC_006099.5	641922	649313	+	3519	protein_coding	dual specificity phosphatase 7	-
395721	11.3864	5.28754	15.9456	37.6177	35.0672	32.5168	10.8732	35.0672	-1.67407	0.032937	0.811502	KCNA4	NC_006092.5	4730016	4734470	-	3652	protein_coding	potassium voltage-gated channel subfamily A member 4	-
373987	690.776	657.769	626.664	471.475	468.774	466.074	658.403	468.774	0.490144	0.032995	0.811502	THBS1	NC_006092.5	29833567	29849200	-	5994	protein_coding	thrombospondin 1	-
420513	853.222	762.463	1376.11	223.198	459.047	694.896	997.265	459.047	1.11925	0.0330486	0.811502	ARL5B	NC_006089.5	19078341	19094395	-	2454	protein_coding	ADP ribosylation factor like GTPase 5B	-
768929	249.742	135.361	56.607	15.0471	44.2555	73.4639	147.237	44.2555	1.73326	0.0330689	0.811502	LYPD2	NC_006089.5	148318181	148325965	-	2328	protein_coding	LY6/PLAUR domain containing 2	-
107054418	3.03638	30.6677	5.58098	38.8716	60.3829	81.8941	13.095	60.3829	-2.22681	0.0332135	0.811502	LOC107054418	NC_006099.5	14144441	14153229	+	6304	lncRNA	uncharacterized LOC107054418%2C transcript variant X2	-
422106	122.214	76.1405	86.1065	215.675	178.29	140.906	94.8204	178.29	-0.907603	0.0332238	0.811502	LOC422106	NC_006105.5	10391299	10396100	-	1753	protein_coding	uncharacterized LOC422106	-
418504	57.6912	97.2907	38.2695	248.277	165.688	83.0985	64.4171	165.688	-1.3667	0.0335425	0.811502	DONSON	NC_006088.5	106775923	106782567	-	3026	protein_coding	downstream neighbor of SON	-
395745	1014.15	888.306	892.159	351.098	536.245	721.391	931.538	536.245	0.79654	0.0335487	0.811502	EYA2	NC_006107.5	5667328	5766843	+	9817	protein_coding	EYA transcriptional coactivator and phosphatase 2%2C transcript variant X4	-
769013	501.002	660.942	645.001	254.546	353.686	452.826	602.315	353.686	0.767332	0.0335579	0.811502	SMPDL3B	NC_006110.5	1573988	1579880	+	2518	protein_coding	sphingomyelin phosphodiesterase acid like 3B%2C transcript variant X2	-
418244	346.906	315.137	270.279	714.736	544.038	373.341	310.774	544.038	-0.807579	0.0335771	0.811502	RIBC2	NC_006088.5	70398591	70412842	+	1845	protein_coding	RIB43A domain with coiled-coils 2	-
395937	28.0865	28.5527	11.9592	173.041	94.3488	15.6562	22.8661	94.3488	-2.04631	0.0335959	0.811502	TSHB	NC_006113.5	3966715	3987181	+	8809	protein_coding	thyroid stimulating hormone beta%2C transcript variant X1	-
101749214	135.119	100.463	101.255	234.483	197.329	160.175	112.279	197.329	-0.811349	0.0335968	0.811502	LOC101749214	NC_006091.5	31378228	31403473	+	18905	protein_coding	uncharacterized LOC101749214	-
395909	215.583	274.952	322.899	130.408	158.539	186.67	271.145	158.539	0.773433	0.0336147	0.811502	VEGFA	NC_006090.5	30775995	30795873	-	1239	protein_coding	vascular endothelial growth factor A%2C transcript variant 2	-
101748820	9.10913	14.8051	8.7701	56.4265	37.2457	18.0649	10.8948	37.2457	-1.78219	0.0336431	0.811502	LOC101748820	NC_006101.5	2208905	2309345	-	12104	lncRNA	uncharacterized LOC101748820%2C transcript variant X1	-
417647	8.35004	9.51756	11.9592	22.5706	30.5545	38.5384	9.94228	30.5545	-1.62013	0.0336509	0.811502	CA4	NC_006106.5	8243832	8262044	-	2501	protein_coding	carbonic anhydrase 4	-
novel.564	412.188	428.29	232.009	1227.59	800.465	373.341	357.496	800.465	-1.16313	0.0337054	0.811502	-	NC_006127.5	15844389	15848135	-	3747	-	-	-
418775	92.6095	96.2332	161.051	334.797	243.873	152.949	116.631	243.873	-1.06275	0.0337428	0.811502	CLYBL	NC_006088.5	145748630	145880796	-	5307	protein_coding	citrate lyase beta like	-
112531958	0	0	0	0	13.8497	27.6995	0	13.8497	-6.44958	0.0337604	0.811502	LOC112531958	NC_006089.5	15414646	15416822	+	1857	lncRNA	uncharacterized LOC112531958	-
novel.145	0	0	0	0	13.8497	27.6995	0	13.8497	-6.44958	0.0337604	0.811502	-	NC_006089.5	77141794	77147907	-	340	-	-	-
112531773	6.83185	14.8051	10.3647	38.8716	32.6834	26.4952	10.6672	32.6834	-1.62876	0.0338055	0.811502	LOC112531773	NC_006089.5	67869808	67910121	-	38862	lncRNA	uncharacterized LOC112531773	-
107052929	42.5093	44.4153	54.2152	137.931	101.483	65.0336	47.0466	101.483	-1.10758	0.0338068	0.811502	LOC107052929	NC_006090.5	25331855	25333714	+	1493	lncRNA	uncharacterized LOC107052929	-
424317	103.237	107.866	107.633	31.3481	51.2016	71.0552	106.245	51.2016	1.05113	0.0338722	0.811502	STAM2	NC_006094.5	35407139	35426475	-	1370	protein_coding	signal transducing adaptor molecule 2	-
100857185	292.251	260.147	342.034	166.772	188.162	209.553	298.144	188.162	0.664612	0.0339516	0.811502	TAF6L	NC_008465.4	6538092	6543421	-	2044	protein_coding	TATA-box binding protein associated factor 6 like	-
422219	282.383	248.514	232.009	831.351	542.129	252.908	254.302	542.129	-1.09174	0.0340121	0.811502	IL13RA2	NC_006091.5	2834582	2850642	-	2186	protein_coding	interleukin 13 receptor subunit alpha 2%2C transcript variant X3	-
112530549	2.27728	3.17252	0.797282	30.0941	16.8536	3.61298	2.08236	16.8536	-3.03669	0.0340148	0.811502	LOC112530549	NC_006127.5	58575715	58578977	+	3263	protein_coding	uncharacterized LOC112530549	-
421939	1417.23	1863.33	1368.93	3304.09	2584.79	1865.5	1549.83	2584.79	-0.738132	0.0340384	0.811502	ATP6V1C2	NC_006090.5	96909849	96927842	+	3166	protein_coding	ATPase H+ transporting V1 subunit C2%2C transcript variant X2	-
419464	476.711	252.744	410.6	112.853	186.494	260.134	380.019	186.494	1.02731	0.0341098	0.811502	NECAP2	NC_006108.5	4392313	4398023	+	2152	protein_coding	NECAP endocytosis associated 2%2C transcript variant X1	-
770671	59.9685	155.454	59.7962	410.033	256.802	103.572	91.7394	256.802	-1.48829	0.0341205	0.811502	MMEL1	NC_006108.5	1386457	1414283	+	6089	protein_coding	membrane metallo-endopeptidase-like 1%2C transcript variant X2	-
novel.132	31.1229	7.40255	23.9185	3.76177	128.937	254.113	20.8146	128.937	-2.62659	0.0341694	0.811502	-	NC_006089.5	11349895	11388754	-	4115	-	-	-
101748697	81.9822	140.648	85.3092	381.192	245.995	110.798	102.647	245.995	-1.2629	0.0342943	0.811502	LOC101748697	NC_006096.5	5695856	5768018	+	6567	lncRNA	uncharacterized LOC101748697	-
428369	0	0	0	181.819	90.9094	0	0	90.9094	-9.16343	0.0343063	0.811502	SLC26A7	NC_006089.5	124712096	124780324	+	10553	protein_coding	solute carrier family 26 member 7%2C transcript variant X6	-
112529978	119.937	64.5079	186.564	32.602	50.0221	67.4422	123.67	50.0221	1.30703	0.0343067	0.811502	LOC112529978	NC_006104.5	2135515	2138186	+	2672	protein_coding	taperin-like	-
102465335	321.856	157.569	360.372	62.6961	120.468	178.24	279.932	120.468	1.21679	0.0343312	0.811502	MIR6578	NC_006090.5	104945207	104945308	+	102	miRNA	microRNA 6578	-
420878	2899.74	1889.77	4420.13	1074.61	1569.41	2064.21	3069.88	1569.41	0.968024	0.0344166	0.812441	ECI2	NC_006089.5	65891511	65921167	+	3067	protein_coding	enoyl-CoA delta isomerase 2%2C transcript variant X1	-
769230	869.163	1068.08	949.563	527.901	634.883	741.865	962.269	634.883	0.599395	0.0345348	0.814019	PCSK1	NC_006127.5	57334975	57366352	+	5804	protein_coding	proprotein convertase subtilisin/kexin type 1	-
419733	141.192	114.211	114.011	73.9814	71.314	68.6466	123.138	71.314	0.789516	0.0345749	0.814019	ADAMTS15	NC_006111.5	1706164	1717898	+	5011	protein_coding	ADAM metallopeptidase with thrombospondin type 1 motif%2C 15	-
107052434	92.6095	26.4377	17.5402	10.0314	11.6395	13.2476	45.5291	11.6395	1.97044	0.0346501	0.814582	LOC107052434	NC_006127.5	81131440	81135168	-	1504	lncRNA	uncharacterized LOC107052434%2C transcript variant X1	-
419014	1896.98	904.169	2009.15	942.95	885.161	827.372	1603.43	885.161	0.857561	0.0347196	0.814582	CTSC	NC_006088.5	189543432	189559491	+	2040	protein_coding	cathepsin C	-
112533185	6.07276	12.6901	17.5402	30.0941	37.9293	45.7644	12.101	37.9293	-1.65216	0.0347361	0.814582	LOC112533185	NC_006097.5	15026679	15033586	-	2318	lncRNA	uncharacterized LOC112533185	-
422573	508.593	770.923	1006.17	387.462	438.209	488.956	761.895	438.209	0.797736	0.0348371	0.815875	VEGFC	NC_006091.5	44468355	44536903	-	2181	protein_coding	vascular endothelial growth factor C	-
423906	10.6273	26.4377	23.1212	176.803	93.2188	9.6346	20.0621	93.2188	-2.21927	0.0350182	0.81851	TDRD1	NC_006093.5	28661912	28683063	+	4206	protein_coding	tudor domain containing 1	-
107049408	37.9547	6.34504	0.797282	1.25392	0.626961	0	15.0323	0.626961	4.60866	0.0350683	0.81851	LOC107049408	NW_020110165.1	307623	311483	-	1364	protein_coding	uncharacterized LOC107049408	-
421975	165.483	138.533	192.145	107.837	97.2744	86.7114	165.387	97.2744	0.767901	0.035097	0.81851	WDCP	NC_006090.5	104100477	104108161	-	3182	protein_coding	WD repeat and coiled coil containing%2C transcript variant X1	-
396250	625.494	374.358	931.226	168.026	295.372	422.718	643.692	295.372	1.12402	0.0351335	0.81851	ETS2	NC_006088.5	109131453	109144592	+	1916	protein_coding	ETS proto-oncogene 2%2C transcription factor	ETS
428500	237.597	308.792	330.075	157.994	180.16	202.327	292.154	180.16	0.696476	0.0351817	0.818561	FAM173B	NC_006089.5	78413620	78427520	+	7364	protein_coding	family with sequence similarity 173 member B%2C transcript variant X1	-
396336	1127.26	1199.21	909.699	1716.62	1578.5	1440.37	1078.72	1578.5	-0.549486	0.0353002	0.819148	NCS1	NC_006104.5	6163026	6175605	+	4449	protein_coding	neuronal calcium sensor 1%2C transcript variant X2	-
101749669	0.759094	0	0.797282	12.5392	8.67826	4.8173	0.518792	8.67826	-3.98662	0.0353513	0.819148	C19orf71	NC_006115.5	1166133	1167300	-	832	protein_coding	chromosome 19 open reading frame 71	-
418353	279.347	322.54	305.359	77.7432	149.067	220.392	302.415	149.067	1.01949	0.0353683	0.819148	ZDHHC23	NC_006088.5	83783706	83813811	-	7494	protein_coding	zinc finger DHHC-type containing 23%2C transcript variant X6	-
416401	608.794	590.089	514.247	290.91	364.642	438.374	571.043	364.642	0.646662	0.0354064	0.819148	SPSB3	NC_006101.5	13609455	13618020	+	2337	protein_coding	splA/ryanodine receptor domain and SOCS box containing 3%2C transcript variant X2	-
419141	374.234	403.968	283.832	644.516	561.919	479.322	354.011	561.919	-0.667207	0.035437	0.819148	MMP24	NC_006107.5	1366140	1412967	-	6167	protein_coding	matrix metallopeptidase 24	-
100857563	269.479	170.259	297.386	155.486	138.562	121.637	245.708	138.562	0.82864	0.0355708	0.820544	PMLL	NC_006097.5	3074699	3081650	+	2681	protein_coding	promyelocytic leukemia-like	-
112532144	8.35004	3.17252	0.797282	56.4265	30.6219	4.8173	4.10661	30.6219	-2.88796	0.0355896	0.820544	LOC112532144	NC_006090.5	33834080	33837218	-	2061	lncRNA	uncharacterized LOC112532144	-
107053280	3.03638	2.11501	3.98641	22.5706	16.1026	9.6346	3.04593	16.1026	-2.38736	0.0356939	0.820985	LOC107053280	NC_006091.5	70262186	70265771	-	1372	lncRNA	uncharacterized LOC107053280	-
420328	92.6095	20.0926	5.58098	808.78	432.692	56.6033	39.4277	432.692	-3.45462	0.0357112	0.820985	ADCY8	NC_006089.5	140875099	140993403	-	3827	protein_coding	adenylate cyclase 8%2C transcript variant X2	-
112530279	215.583	71.9105	94.8766	31.3481	49.3951	67.4422	127.457	49.3951	1.36876	0.0357471	0.820985	LOC112530279	NC_006112.4	624412	626360	-	1158	protein_coding	uncharacterized LOC112530279	-
107055115	2971.85	1902.46	1119.38	6155.51	4298.34	2441.17	1997.9	4298.34	-1.10523	0.0358216	0.821635	LOC107055115	NC_006112.4	3351439	3362949	+	3382	protein_coding	atrial natriuretic peptide receptor 1-like	-
770979	1693.54	1503.78	1557.89	2358.63	2191.55	2024.47	1585.07	2191.55	-0.467194	0.0359798	0.822338	MRPL20	NC_006108.5	2214476	2217197	+	907	protein_coding	mitochondrial ribosomal protein L20	-
418505	685.462	969.734	490.329	1880.88	1378.82	876.749	715.175	1378.82	-0.947519	0.0360544	0.822338	CRYZL1	NC_006088.5	106782689	106803446	-	2304	protein_coding	crystallin zeta like 1%2C transcript variant X12	-
395614	45.5457	50.7603	223.239	35.1098	33.2111	31.3125	106.515	33.2111	1.68292	0.0361337	0.822338	IKZF3	NC_006114.5	7068502	7092519	-	7002	protein_coding	IKAROS family zinc finger 3%2C transcript variant X11	zf-C2H2
107053812	23.5319	38.0703	30.2967	136.678	85.8015	34.9254	30.633	85.8015	-1.48881	0.0362261	0.822338	LOC107053812	NC_006094.5	16031354	16211058	+	4188	lncRNA	uncharacterized LOC107053812%2C transcript variant X3	-
769232	110.069	78.2555	801.269	114.107	87.7638	61.4206	329.864	87.7638	1.91096	0.0362349	0.822338	IGHVL	NC_006114.5	2285120	3211915	-	1902	protein_coding	Ig heavy chain Mem5-like%2C transcript variant X1	-
107053139	0.759094	2.11501	0	16.301	11.1613	6.02163	0.958036	11.1613	-3.61563	0.0362417	0.822338	LOC107053139	NC_006090.5	90829226	90847360	+	510	lncRNA	uncharacterized LOC107053139	-
419432	85.7777	82.4856	54.2152	252.038	169.375	86.7114	74.1595	169.375	-1.19175	0.0362465	0.822338	KLHL17	NC_006108.5	2870527	2886684	-	7822	protein_coding	kelch like family member 17%2C transcript variant X1	-
420225	11.3864	81.4281	174.605	265.832	311.156	356.48	89.1398	311.156	-1.80367	0.0362937	0.822338	CDH17	NC_006089.5	125879412	125918055	-	3426	protein_coding	cadherin 17%2C transcript variant X1	-
100858014	1844.6	1359.95	688.054	3989.98	2794.66	1599.34	1297.54	2794.66	-1.10686	0.0363243	0.822338	EMILIN1	NC_006090.5	104461366	104466571	+	2730	protein_coding	elastin microfibril interfacer 1	-
420508	1237.32	1535.5	1243.76	2033.86	1908.73	1783.61	1338.86	1908.73	-0.512001	0.0363838	0.822338	DNAJC1	NC_006089.5	17823830	17917737	+	2575	protein_coding	DnaJ heat shock protein family (Hsp40) member C1	MYB
112531326	4.55457	3.17252	10.3647	0	0	0	6.03059	0	4.74246	0.0364063	0.822338	LOC112531326	NW_020110163.1	580777	583600	-	636	protein_coding	leukocyte immunoglobulin-like receptor subfamily A member 2	-
415344	541.993	463.188	251.144	1105.96	826.362	546.764	418.775	826.362	-0.980629	0.0364763	0.822338	LINGO1	NC_006097.5	3191002	3290700	+	2578	protein_coding	leucine rich repeat and Ig domain containing 1	-
107053444	9.10913	12.6901	7.17554	46.3951	32.23	18.0649	9.65825	32.23	-1.74677	0.0365164	0.822338	LOC107053444	NC_006092.5	24625683	24667288	-	8791	lncRNA	uncharacterized LOC107053444%2C transcript variant X4	-
420120	567.044	1049.05	931.226	557.995	501.196	444.396	849.105	501.196	0.760118	0.0365364	0.822338	COMP	NC_006115.5	3885739	3901177	+	2929	protein_coding	cartilage oligomeric matrix protein	-
101750305	205.715	298.217	271.873	166.772	159.861	152.949	258.602	159.861	0.69261	0.0366537	0.822338	DDIAS	NC_006088.5	190327363	190335387	+	3530	protein_coding	DNA damage induced apoptosis suppressor%2C transcript variant X3	-
421862	179.905	240.054	225.631	810.034	500.761	191.488	215.197	500.761	-1.21865	0.0367153	0.822338	CD109	NC_006090.5	81361642	81450588	-	13573	protein_coding	CD109 molecule	-
novel.61	0	2.11501	1.59456	2.50784	15.1037	27.6995	1.23653	15.1037	-3.65296	0.0367229	0.822338	-	NC_006088.5	67093547	67098786	-	583	-	-	-
100996929	21051.2	22478.4	18317.6	39255.3	31843.1	24430.9	20615.7	31843.1	-0.627243	0.0367631	0.822338	MYL6	NC_008465.4	7016404	7020094	-	637	protein_coding	myosin light chain 6%2C transcript variant X2	-
395889	277.069	394.45	221.644	620.692	519.296	417.901	297.721	519.296	-0.804074	0.0368277	0.822338	IGF1R	NC_006097.5	17124349	17264663	-	4672	protein_coding	insulin like growth factor 1 receptor	-
771061	478.989	375.415	369.142	766.147	645.014	523.882	407.848	645.014	-0.660562	0.0369279	0.822338	SCARA5	NC_006090.5	105090396	105109857	+	1921	protein_coding	scavenger receptor class A%2C member 5 (putative)%2C transcript variant X2	-
428096	441.034	345.805	304.562	247.023	230.094	213.166	363.8	230.094	0.661608	0.0369437	0.822338	PRCP	NC_006088.5	190297672	190326933	-	3716	protein_coding	prolylcarboxypeptidase	-
421339	49.3411	31.7252	23.9185	11.2853	12.2664	13.2476	34.9949	12.2664	1.51385	0.0369446	0.822338	HHIPL2	NC_006090.5	18172171	18187323	+	2554	protein_coding	HHIP like 2	-
419114	12.9046	13.7476	23.1212	3.76177	3.68737	3.61298	16.5911	3.68737	2.17224	0.0369554	0.822338	IGSF1L3	NC_006107.5	71558	75275	+	2207	protein_coding	immunoglobulin superfamily member 1-like 3%2C transcript variant X2	-
416520	103.237	47.5878	73.35	129.154	150.084	171.014	74.7249	150.084	-1.00122	0.0369611	0.822338	SHMT1	NC_006101.5	5503191	5508827	-	2490	protein_coding	serine hydroxymethyltransferase 1 (soluble)	-
416097	215.583	129.016	187.361	105.329	100.838	96.346	177.32	100.838	0.81702	0.0371036	0.824478	GXYLT2	NC_006099.5	16898367	16917475	+	3027	protein_coding	glucoside xylosyltransferase 2%2C transcript variant X1	-
378895	308.192	247.457	302.967	179.311	187.206	195.101	286.205	187.206	0.613596	0.0372708	0.827161	STX2	NC_006102.5	3199093	3505481	+	4019	protein_coding	syntaxin 2%2C transcript variant X1	-
427169	2359.27	2760.09	2057.79	525.394	1158.71	1792.04	2392.38	1158.71	1.04575	0.0373831	0.828619	MAST4	NC_006127.5	21008240	21296595	+	11144	protein_coding	microtubule associated serine/threonine kinase family member 4%2C transcript variant X1	-
101749407	11.3864	35.9552	2.39185	499.061	253.144	7.22595	16.5778	253.144	-3.93694	0.0374672	0.829451	LOC101749407	NC_006096.5	21359668	21524658	-	13175	lncRNA	uncharacterized LOC101749407%2C transcript variant X2	-
422729	1465.05	1611.64	1388.87	2000.01	2028.5	2056.99	1488.52	2028.5	-0.446811	0.0375581	0.83043	MTUS1	NC_006091.5	62887710	62999217	+	8019	protein_coding	microtubule associated tumor suppressor 1%2C transcript variant X3	-
396214	0.759094	1.05751	0	17.5549	9.98178	2.40865	0.605534	9.98178	-4.0883	0.0376324	0.831041	PLP1	NC_006091.5	1997674	2003292	-	2507	protein_coding	proteolipid protein 1%2C transcript variant X1	-
374253	402.32	280.239	381.101	159.248	208.487	257.726	354.553	208.487	0.766593	0.0377279	0.832117	TNKS2	NC_006093.5	20720818	20745934	+	3927	protein_coding	tankyrase 2	-
416003	34.9183	85.6581	27.9049	106.583	119.53	132.476	49.4938	119.53	-1.28094	0.0378337	0.832547	ASB14	NC_006099.5	9033393	9047358	-	2732	protein_coding	ankyrin repeat and SOCS box containing 14%2C transcript variant X1	-
429116	99.4414	123.728	142.714	55.1726	66.7269	78.2812	121.961	66.7269	0.868745	0.0378957	0.832547	PTGER3	NC_006095.5	29452241	29460129	-	1333	protein_coding	prostaglandin E receptor 3	-
112531897	76.6685	315.137	33.4859	48.903	39.5056	30.1081	141.764	39.5056	1.84123	0.0380115	0.832547	LOC112531897	NC_006089.5	134851334	134972776	+	113235	lncRNA	uncharacterized LOC112531897	-
428458	798.567	537.214	928.036	315.988	429.57	543.151	754.606	429.57	0.813145	0.0380123	0.832547	UBP1	NC_006089.5	44569864	44605832	-	4065	protein_coding	upstream binding protein 1 (LBP-1a)%2C transcript variant X3	CP2
396503	1173.56	1767.09	2316.1	1014.42	1050.96	1087.51	1752.25	1050.96	0.737424	0.0380268	0.832547	COL17A1	NC_006093.5	25087345	25127305	-	5635	protein_coding	collagen type XVII alpha 1 chain	-
426131	397.006	408.198	513.45	154.232	242.711	331.19	439.551	242.711	0.856419	0.038028	0.832547	ORMDL3	NC_006114.5	7109274	7117484	+	4935	protein_coding	ORMDL sphingolipid biosynthesis regulator 3%2C transcript variant X2	-
novel.577	97.9232	47.5878	102.849	448.904	254.56	60.2163	82.7868	254.56	-1.61831	0.0380783	0.832623	-	NC_006127.5	40204168	40219592	-	3183	-	-	-
416966	371.197	1188.64	487.937	1047.03	1511.66	1976.3	682.591	1511.66	-1.14792	0.0383552	0.836056	C15H12orf43	NC_006102.5	9384441	9409351	+	10231	protein_coding	chromosome 15 C12orf43 homolog%2C transcript variant X10	-
396424	75.1503	262.262	865.848	109.091	123.192	137.293	401.087	123.192	1.7031	0.038369	0.836056	PLAU	NC_006093.5	16341341	16349514	-	2391	protein_coding	plasminogen activator%2C urokinase	-
420505	2640.13	2343.44	2611.9	3684.02	3456.41	3228.8	2531.82	3456.41	-0.448927	0.038386	0.836056	SPAG6	NC_006089.5	17682386	17731271	-	16790	protein_coding	sperm associated antigen 6%2C transcript variant X3	-
772201	268.719	237.939	313.332	117.869	159.496	201.122	273.33	159.496	0.777159	0.0384575	0.836056	ASPG	NC_006092.5	50822494	50872102	+	2448	protein_coding	asparaginase%2C transcript variant X2	-
421767	158.651	143.821	212.874	366.145	298.086	230.026	171.782	298.086	-0.793543	0.0384701	0.836056	ARMC2	NC_006090.5	67150542	67213015	-	3959	protein_coding	armadillo repeat containing 2%2C transcript variant X5	-
771481	442.552	472.706	450.464	1006.9	764.186	521.473	455.241	764.186	-0.747252	0.0386508	0.838957	BBS7	NC_006091.5	53918279	53933311	+	2662	protein_coding	Bardet-Biedl syndrome 7	-
396297	20905.5	22137.9	23276.7	16510.4	16695.1	16879.8	22106.7	16695.1	0.405051	0.0387245	0.839534	ANXA2	NC_006097.5	5521623	5556466	+	5193	protein_coding	annexin A2%2C transcript variant X2	-
107053100	31.882	40.1853	35.8777	116.615	82.3939	48.173	35.9816	82.3939	-1.19664	0.0387901	0.839934	LOC107053100	NC_006090.5	67970206	67975722	-	4533	protein_coding	basic proline-rich protein-like	-
novel.349	110.828	211.501	149.092	387.462	300.314	213.166	157.14	300.314	-0.936714	0.0389474	0.842139	-	NC_006098.5	10261990	10267781	-	2723	-	-	-
427846	1801.33	1364.18	1210.27	615.676	863.032	1110.39	1458.6	863.032	0.757052	0.0390253	0.842139	CDHR3	NC_006088.5	14267067	14367681	+	7757	protein_coding	cadherin related family member 3%2C transcript variant X12	-
419774	513.148	648.252	538.165	823.827	811.147	798.468	566.522	811.147	-0.518769	0.0390339	0.842139	SCN4B	NC_006111.5	5446050	5451993	-	2890	protein_coding	sodium voltage-gated channel beta subunit 4%2C transcript variant X1	-
422099	237.597	201.984	169.024	524.14	380.094	236.048	202.868	380.094	-0.905327	0.0391154	0.842186	ABCC3	NC_006105.5	10138140	10181604	-	6127	protein_coding	ATP binding cassette subfamily C member 3%2C transcript variant X3	-
693252	454.698	289.757	365.155	739.814	613.783	487.752	369.87	613.783	-0.729379	0.039214	0.842186	IL6R	NC_006112.4	2927901	2933484	+	1853	protein_coding	interleukin 6 receptor%2C transcript variant X1	-
428225	7.59094	0	0.797282	45.1412	26.7857	8.43028	2.79608	26.7857	-3.22516	0.0392593	0.842186	GJB5	NC_006110.5	4606221	4611466	-	4371	protein_coding	gap junction protein beta 5%2C transcript variant X6	-
107053933	15.1819	21.1501	13.5538	41.3794	40.5611	39.7427	16.6286	40.5611	-1.2951	0.0392602	0.842186	LOC107053933	NC_006095.5	5426611	5434415	+	7626	lncRNA	uncharacterized LOC107053933	-
769134	279.347	203.041	200.915	983.075	577.647	172.219	227.768	577.647	-1.34213	0.0392727	0.842186	ARL8BL	NC_006088.5	22204054	22231720	-	1071	protein_coding	ADP-ribosylation factor-like 8B-like	-
431581	1.51819	0	35.0804	0	0	0	12.1995	0	5.75671	0.039449	0.843014	HTR1A	NC_006127.5	19994130	19995464	-	1335	protein_coding	5-hydroxytryptamine receptor 1A	-
420633	333.242	268.607	264.698	857.683	576.974	296.264	288.849	576.974	-0.997672	0.0394759	0.843014	JAZF1	NC_006089.5	32987169	33160334	-	3016	protein_coding	JAZF zinc finger 1	zf-C2H2
416110	352.979	167.086	630.65	135.424	169.477	203.531	383.572	169.477	1.17915	0.0394961	0.843014	EDEM1	NC_006099.5	19022229	19032275	+	2299	protein_coding	ER degradation enhancing alpha-mannosidase like protein 1	-
112532841	15.941	0	12.7565	0	0	0	9.56583	0	5.40823	0.0395238	0.843014	LOC112532841	NC_006094.5	21033167	21035976	-	2287	lncRNA	uncharacterized LOC112532841	-
novel.382	0	10.5751	1.59456	1.25392	199.943	398.632	4.05655	199.943	-5.63546	0.0395481	0.843014	-	NC_006101.5	1667715	1676109	-	8117	-	-	-
100859478	5.31366	6.34504	4.78369	0	0	0	5.4808	0	4.59765	0.0396366	0.843889	LOC100859478	NC_006091.5	44631122	44636892	+	4006	protein_coding	uncharacterized LOC100859478%2C transcript variant X1	-
101751808	1159.14	1687.78	566.07	2333.55	2200.09	2066.62	1137.66	2200.09	-0.951907	0.0398313	0.844921	CCDC33	NC_006097.5	3018541	3023657	-	2356	protein_coding	coiled-coil domain containing 33%2C transcript variant X2	-
107053684	172.314	167.086	261.509	60.1883	99.3429	138.497	200.303	99.3429	1.01137	0.0398406	0.844921	CBX6	NC_006088.5	50770122	50781202	+	4479	protein_coding	chromobox 6%2C transcript variant X1	-
417745	538.957	556.249	517.436	349.844	378.453	407.062	537.547	378.453	0.505842	0.0399202	0.844921	SELENOO	NC_006088.5	20449458	20462470	+	5199	protein_coding	selenoprotein O	-
419316	367.402	233.709	129.16	1183.7	686.391	189.079	243.423	686.391	-1.49525	0.0399261	0.844921	APCDD1L	NC_006107.5	11157604	11174001	+	4078	protein_coding	APC down-regulated 1 like	-
395779	922.3	1591.55	716.757	471.475	585.594	699.713	1076.87	585.594	0.878202	0.0399852	0.844921	COCH	NC_006092.5	34450562	34468986	+	3556	protein_coding	cochlin%2C transcript variant X1	-
423417	108.551	155.454	114.809	400.001	268.045	136.089	126.271	268.045	-1.08707	0.0400076	0.844921	RIN3	NC_006092.5	44939817	44996630	+	4026	protein_coding	Ras and Rab interactor 3%2C transcript variant X1	-
419187	1774	1310.25	1997.19	980.567	1104.49	1228.41	1693.82	1104.49	0.61716	0.0400173	0.844921	STK4	NC_006107.5	5184345	5224565	-	4208	protein_coding	serine/threonine kinase 4%2C transcript variant X1	-
416696	6.07276	65.5654	13.5538	1.25392	4.23994	7.22595	28.3973	4.23994	2.7311	0.0401519	0.845198	COL7A1L	NC_006088.5	1862349	1957445	-	8302	protein_coding	collagen%2C type VII%2C alpha 1-like%2C transcript variant X2	-
107052151	20.4955	43.3578	14.3511	84.0128	68.5016	52.9903	26.0681	68.5016	-1.40529	0.0402216	0.845198	LOC107052151	NC_006097.5	3281958	3288502	-	5082	lncRNA	uncharacterized LOC107052151	-
423064	161.687	131.131	305.359	61.4422	92.1417	122.841	199.392	92.1417	1.11413	0.0402312	0.845198	PDE3B	NC_006092.5	10693331	10768569	+	4089	protein_coding	phosphodiesterase 3B	-
395450	143.469	84.6006	43.0532	2189.35	1103.71	18.0649	90.3742	1103.71	-3.61016	0.0402935	0.845198	NTM	NC_006111.5	1826279	2138596	+	3003	protein_coding	neurotrimin%2C transcript variant X3	-
421071	907.877	859.753	1266.88	625.707	663.915	702.122	1011.5	663.915	0.607704	0.0402956	0.845198	RBBP8	NC_006089.5	102821485	102860407	+	4799	protein_coding	RB binding protein 8%2C endonuclease%2C transcript variant X5	-
novel.678	794.772	586.916	502.288	1197.5	1016.05	834.598	627.992	1016.05	-0.693739	0.0403597	0.845198	-	NW_020110165.1	1071670	1072375	-	706	-	-	-
373980	1646.48	2105.5	1258.11	3568.66	2824.27	2079.87	1670.03	2824.27	-0.758212	0.0403629	0.845198	LAMB2	NC_006099.5	11959804	11968895	+	5614	protein_coding	laminin%2C beta 2 (laminin S)	-
416722	299.842	398.68	238.387	517.87	501.004	484.139	312.303	501.004	-0.683589	0.0405396	0.847902	DZANK1	NC_006090.5	15498922	15519217	+	2649	protein_coding	double zinc ribbon and ankyrin repeat domains 1%2C transcript variant X3	-
417465	33.4002	35.9552	198.523	11.2853	23.1054	34.9254	89.2929	23.1054	1.95027	0.0407265	0.850811	CCL5	NC_006106.5	582380	583544	-	276	protein_coding	chemokine (C-C motif) ligand 5	-
769263	1.51819	0	0	17.5549	10.5839	3.61298	0.506063	10.5839	-4.30239	0.0408885	0.853194	CHST8	NC_006098.5	10491016	10661041	+	1765	protein_coding	carbohydrate sulfotransferase 8	-
107053315	242.91	307.735	354.791	110.345	165.971	221.596	301.812	165.971	0.861829	0.0410411	0.855375	LOC107053315	NC_006091.5	85334065	85336280	-	743	lncRNA	uncharacterized LOC107053315	-
418361	352.979	416.658	220.05	1072.1	706.464	340.824	329.896	706.464	-1.09902	0.0411991	0.857158	BOC	NC_006088.5	84397709	84443638	-	6501	protein_coding	BOC cell adhesion associated%2C oncogene regulated%2C transcript variant X1	-
107057254	60.7276	38.0703	89.2956	30.0941	26.4882	22.8822	62.6978	26.4882	1.24777	0.0412355	0.857158	LOC107057254	NW_020110167.1	439503	443798	-	2451	protein_coding	nucleoplasmin-like protein ANO39%2C transcript variant X2	-
420807	213.306	157.569	296.589	76.4893	113.515	150.541	222.488	113.515	0.971336	0.0412711	0.857158	LOC420807	NC_006089.5	56105306	56110572	-	1474	protein_coding	uncharacterized LOC420807%2C transcript variant X1	-
419140	1163.69	723.335	1272.46	250.784	509.572	768.36	1053.16	509.572	1.04739	0.041536	0.8596	EIF6	NC_006107.5	1359767	1366684	+	2446	protein_coding	eukaryotic translation initiation factor 6	-
431137	3.03638	123.728	86.9038	6.26961	12.7694	19.2692	71.2228	12.7694	2.4761	0.0415363	0.8596	CLEC18B	NC_006098.5	1191638	1196732	-	3046	protein_coding	C-type lectin domain family 18 member B%2C transcript variant X2	-
418418	453.938	734.967	475.977	1615.05	1101.98	588.915	554.961	1101.98	-0.990114	0.0415609	0.8596	PHLDB2	NC_006088.5	89716470	89807634	+	15252	protein_coding	pleckstrin homology like domain family B member 2%2C transcript variant X2	-
415958	8931.51	10679.8	13254.8	6191.87	7231.59	8271.31	10955.4	7231.59	0.599237	0.0415819	0.8596	ATP2B2	NC_006099.5	4057985	4419447	+	13197	protein_coding	ATPase plasma membrane Ca2+ transporting 2	-
417503	511.63	317.252	529.395	270.847	277.534	284.221	452.759	277.534	0.70732	0.0418192	0.862611	IFT22	NC_006106.5	3655950	3659541	-	1521	protein_coding	intraflagellar transport 22	-
novel.146	1.51819	0	0	23.8245	12.5144	1.20433	0.506063	12.5144	-4.55095	0.0418321	0.862611	-	NC_006089.5	79154976	79155421	-	446	-	-	-
112530983	69.8367	77.198	98.0657	157.994	141.622	125.25	81.7001	141.622	-0.79274	0.0419206	0.862611	NANOS3	NC_028739.2	1382024	1390082	-	2487	protein_coding	nanos C2HC-type zinc finger 3%2C transcript variant X2	-
novel.528	156.373	259.089	61.3907	724.767	446.084	167.401	158.951	446.084	-1.49017	0.0419214	0.862611	-	NC_006126.5	3692388	3703223	+	3242	-	-	-
426279	22.0137	16.9201	17.5402	18.8088	60.5883	102.368	18.8247	60.5883	-1.68545	0.0420383	0.863495	RIMBP3C	NC_006111.5	6351842	6362890	-	7298	protein_coding	RIMS binding protein 3C%2C transcript variant X3	-
novel.11	0	0	0	0	12.6454	25.2908	0	12.6454	-6.31836	0.0420614	0.863495	-	NC_006088.5	41372270	41401462	+	313	-	-	-
107054704	13.6637	28.5527	52.6206	0	5.41946	10.8389	31.6123	5.41946	2.53762	0.0421237	0.863591	LOC107054704	NW_020109758.1	35373	38843	-	2613	protein_coding	class I histocompatibility antigen%2C F10 alpha chain-like%2C transcript variant X5	-
396089	13.6637	20.0926	12.7565	57.6804	42.0878	26.4952	15.5043	42.0878	-1.4477	0.0421631	0.863591	CRYAB	NC_006111.5	6242317	6246235	+	1219	protein_coding	crystallin alpha B	-
101748640	2217.31	1468.88	1082.71	4309.73	3077.98	1846.23	1589.63	3077.98	-0.953171	0.042313	0.864103	ITGAD	NC_006101.5	15396017	15430166	+	11223	protein_coding	integrin%2C alpha D%2C transcript variant X7	-
424772	302.12	291.872	378.709	235.737	207.591	179.444	324.234	207.591	0.644295	0.042333	0.864103	SLC9A9	NC_006096.5	10871012	11044693	-	4436	protein_coding	solute carrier family 9 member A9	-
378901	413.706	402.91	482.356	1183.7	815.254	446.805	432.991	815.254	-0.912588	0.042372	0.864103	RGS4	NC_006095.5	3972117	4072191	+	2490	protein_coding	regulator of G-protein signaling 4%2C transcript variant X1	-
418839	72.8731	35.9552	50.2288	245.769	147.573	49.3773	53.019	147.573	-1.47345	0.0424339	0.864103	ENOX1	NC_006088.5	168111309	168477322	-	3123	protein_coding	ecto-NOX disulfide-thiol exchanger 1%2C transcript variant X2	-
novel.679	9.86823	11.6326	7.17554	42.6334	30.3491	18.0649	9.55878	30.3491	-1.6719	0.0424734	0.864103	-	NW_020110167.1	27078	27340	+	200	-	-	-
107054715	277.069	125.843	184.172	402.509	358.419	314.329	195.695	358.419	-0.87044	0.0426643	0.864103	LOC107054715	NW_020109758.1	124193	128772	-	4578	protein_coding	leukocyte receptor cluster member 9-like	-
426871	1035.4	883.018	724.729	2001.26	1505.84	1010.43	881.051	1505.84	-0.773143	0.0426743	0.864103	METTL7A	NC_008465.4	3166735	3168614	-	1073	protein_coding	methyltransferase like 7A	-
373892	5098.84	4184.56	5004.54	2713.49	3257.77	3802.06	4762.64	3257.77	0.547916	0.0427152	0.864103	ADD3	NC_006093.5	26669742	26768283	+	16888	protein_coding	adducin 3 (gamma)%2C transcript variant X11	-
396116	207.233	192.466	197.726	116.615	128.76	140.906	199.142	128.76	0.629121	0.0427464	0.864103	MMP16	NC_006089.5	123570468	123745998	-	6686	protein_coding	matrix metallopeptidase 16	-
417794	1.51819	0	0.797282	11.2853	9.25563	7.22595	0.771824	9.25563	-3.51151	0.0427644	0.864103	ADAMTS20	NC_006088.5	30042934	30129390	-	9535	protein_coding	ADAM metallopeptidase with thrombospondin type 1 motif 20%2C transcript variant X6	-
373994	251.26	142.763	197.726	496.553	371.118	245.682	197.25	371.118	-0.909864	0.0427992	0.864103	POU2AF1	NC_006111.5	4343408	4355899	-	3189	protein_coding	POU class 2 associating factor 1%2C transcript variant X1	-
100858424	258.092	216.789	234.401	561.757	416.365	270.973	236.427	416.365	-0.815589	0.0428497	0.864103	IL34	NC_006098.5	1717167	1721506	-	1184	protein_coding	interleukin 34	-
100858894	4742.06	6369.37	2446.86	10247.1	8462.52	6677.98	4519.43	8462.52	-0.905036	0.0428506	0.864103	SMTN	NC_006102.5	10245753	10276655	+	13151	protein_coding	smoothelin%2C transcript variant X2	-
101748593	25.0501	2.11501	6.37826	0	0.602163	1.20433	11.1811	0.602163	4.19859	0.0429678	0.864103	LOC101748593	NC_006092.5	22945147	22968530	-	3958	protein_coding	uncharacterized LOC101748593	-
418516	697.608	290.814	598.759	304.703	286.634	268.565	529.06	286.634	0.885372	0.0429693	0.864103	HLCS	NC_006088.5	108198675	108318051	-	10162	protein_coding	holocarboxylase synthetase%2C transcript variant X2	-
427447	1083.99	1757.58	974.279	3321.64	2394.25	1466.87	1271.95	2394.25	-0.912827	0.0429756	0.864103	RICTOR	NC_006127.5	12182607	12262641	-	9850	protein_coding	RPTOR independent companion of MTOR complex 2	-
101752305	44.7866	86.7156	55.0125	214.421	144.544	74.6682	62.1715	144.544	-1.22071	0.0432142	0.864103	LOC101752305	NC_006089.5	24862265	24879579	-	15762	lncRNA	uncharacterized LOC101752305%2C transcript variant X6	-
421566	62.2457	33.8402	34.2831	185.581	116.275	46.9687	43.4564	116.275	-1.41642	0.0433391	0.864103	UNC93A	NC_006090.5	42501436	42522344	+	2049	protein_coding	unc-93 homolog A (C. elegans)%2C transcript variant X1	-
771191	925.336	1041.64	674.501	1665.21	1399.84	1134.47	880.494	1399.84	-0.669196	0.0433392	0.864103	ACBD4	NC_006114.5	3749765	3755333	+	2467	protein_coding	acyl-CoA binding domain containing 4%2C transcript variant X3	-
100858780	36.4365	13.7476	3.98641	47.6491	66.5781	85.5071	18.0568	66.5781	-1.87763	0.0433628	0.864103	BLEC3	NC_006103.5	2443806	2447961	-	2036	protein_coding	c-type lectin-like receptor 3%2C transcript variant X7	-
419795	523.775	460.016	507.869	949.219	771.476	593.732	497.22	771.476	-0.633184	0.0434654	0.864103	PIH1D2	NC_006111.5	6183659	6187091	+	2427	protein_coding	PIH1 domain containing 2%2C transcript variant X1	-
421075	756.817	642.964	724.729	319.75	440.483	561.216	708.17	440.483	0.684953	0.0434751	0.864103	C2H18ORF8	NC_006089.5	103031153	103048686	+	4401	protein_coding	chromosome 2 open reading frame%2C human C18orf8	-
427868	250.501	472.706	195.334	979.313	667.897	356.48	306.18	667.897	-1.1264	0.0434829	0.864103	TRHDE	NC_006088.5	36731205	36958919	+	16456	protein_coding	thyrotropin releasing hormone degrading enzyme	-
396244	262.647	226.307	234.401	76.4893	128.569	180.649	241.118	128.569	0.906589	0.0434925	0.864103	MYB	NC_006090.5	55779417	55803824	-	2099	protein_coding	MYB proto-oncogene%2C transcription factor	MYB
112532567	1121.94	991.942	1128.15	1829.47	1571.7	1313.92	1080.68	1571.7	-0.540048	0.0435892	0.864103	POLD4	NC_006092.5	177120	178053	-	694	protein_coding	DNA polymerase delta 4%2C accessory subunit	-
107052553	137.396	66.623	55.8098	324.766	213.567	102.368	86.6096	213.567	-1.29984	0.0436251	0.864103	LOC107052553	NC_006089.5	30858831	30865411	-	2293	lncRNA	uncharacterized LOC107052553%2C transcript variant X2	-
395485	40.9911	23.2652	76.5391	20.0628	16.053	12.0433	46.9318	16.053	1.55341	0.0436519	0.864103	CD40LG	NC_006091.5	4365859	4369906	+	892	protein_coding	CD40 ligand	-
422232	230.765	201.984	288.616	109.091	141.257	173.423	240.455	141.257	0.767758	0.0437241	0.864103	RAP2C	NC_006091.5	3473459	3480395	-	1078	protein_coding	RAP2C%2C member of RAS oncogene family	-
396084	25452.4	13667.2	5622.43	48301.1	34944.3	21587.5	14914	34944.3	-1.22838	0.043795	0.864103	ACTG2	NC_006109.5	3827644	3830276	+	1296	protein_coding	actin%2C gamma 2%2C smooth muscle%2C enteric	-
426765	1460.5	1302.85	2194.92	1018.19	1052.24	1086.3	1652.75	1052.24	0.651631	0.0438545	0.864103	APCDD1	NC_006089.5	98307894	98338734	+	5961	protein_coding	APC down-regulated 1	-
novel.135	57.6912	35.9552	16.7429	277.117	147.591	18.0649	36.7964	147.591	-2.00296	0.0440205	0.864103	-	NC_006089.5	30782377	30787581	-	2186	-	-	-
417411	270.997	261.204	541.355	168.026	191.8	215.574	357.852	191.8	0.900284	0.0440716	0.864103	RHBDL3	NC_006105.5	6675023	6725858	+	9706	protein_coding	rhomboid like 3%2C transcript variant X1	-
107054906	12.9046	21.1501	14.3511	90.2824	53.5715	16.8606	16.1353	53.5715	-1.73601	0.0441271	0.864103	LOC107054906	NC_006108.5	274810	282777	-	5734	lncRNA	uncharacterized LOC107054906%2C transcript variant X2	-
415897	1181.15	1286.99	1040.45	2032.61	1729.87	1427.13	1169.53	1729.87	-0.564885	0.044151	0.864103	GNL3	NC_006099.5	1165989	1174027	+	1973	protein_coding	G protein nucleolar 3%2C transcript variant X1	-
426335	1408.12	1684.61	3272.84	610.66	1039.37	1468.07	2121.86	1039.37	1.02959	0.0442284	0.864103	QDPR	NC_006091.5	75992057	76000935	+	1531	protein_coding	quinoid dihydropteridine reductase	-
428768	1925.06	4442.59	1703.79	7758.02	5622.27	3486.52	2690.48	5622.27	-1.06347	0.0442607	0.864103	SYNPO2	NC_006091.5	54812245	54904004	-	7729	protein_coding	synaptopodin 2	-
771681	51.6184	129.016	49.4315	149.217	166.739	184.262	76.6886	166.739	-1.12713	0.0443141	0.864103	VWA5B1	NC_006108.5	4864663	4882759	+	4970	protein_coding	von Willebrand factor A domain containing 5B1	-
415888	623.217	605.952	503.882	961.759	848.199	734.639	577.683	848.199	-0.554177	0.0443662	0.864103	RRP9	NC_006099.5	514321	517981	+	1506	protein_coding	ribosomal RNA processing 9%2C small subunit (SSU) processome component%2C homolog (yeast)	-
420673	820.581	726.507	858.673	540.441	573.108	605.776	801.92	573.108	0.485007	0.0444156	0.864103	ABHD5	NC_006089.5	40792849	40822455	-	3411	protein_coding	abhydrolase domain containing 5%2C transcript variant 2	-
421178	46.3048	70.853	95.6739	25.0784	31.8084	38.5384	70.9439	31.8084	1.15558	0.0444665	0.864103	KIF21B	NC_006113.5	289715	321414	+	9149	protein_coding	kinesin family member 21B%2C transcript variant X3	-
112530241	0.759094	1.05751	47.8369	0	0.602163	1.20433	16.5512	0.602163	4.76022	0.0445032	0.864103	LOC112530241	NC_006088.5	78837883	78838672	-	700	V_segment	-	-
421158	24.291	39.1278	26.3103	38.8716	74.2326	109.594	29.9097	74.2326	-1.31784	0.044555	0.864103	PKP1	NC_006113.5	824764	860636	-	5607	protein_coding	plakophilin 1%2C transcript variant X1	-
100858296	1400.53	959.159	996.603	2731.04	1986.95	1242.86	1118.76	1986.95	-0.82838	0.0446122	0.864103	RPL22L1	NC_006096.5	19878954	19880948	+	515	protein_coding	ribosomal protein L22 like 1	-
415952	17.4592	25.3802	27.9049	146.709	81.7847	16.8606	23.5814	81.7847	-1.79469	0.0446382	0.864103	CENPP	NC_006099.5	3742430	3862001	-	2203	protein_coding	centromere protein P%2C transcript variant X1	-
770839	2.27728	1.05751	0	13.7931	11.1117	8.43028	1.1116	11.1117	-3.30871	0.0446603	0.864103	LOC770839	NC_006089.5	81793354	81797922	-	1226	protein_coding	SUN domain-containing protein 3-like%2C transcript variant X2	-
404776	13.6637	90.9456	152.281	23.8245	23.9555	24.0865	85.6301	23.9555	1.83715	0.0446938	0.864103	BLEC1	NC_006103.5	2560956	2565105	+	1416	protein_coding	C-type lectin-like receptor 1%2C transcript variant X1	-
416106	762.89	670.46	645.799	451.412	488.851	526.29	693.049	488.851	0.503651	0.0447705	0.864103	CRBN	NC_006099.5	18510576	18583232	-	14255	protein_coding	cereblon%2C transcript variant X24	-
420604	755.299	605.952	562.881	371.161	425.843	480.526	641.377	425.843	0.590959	0.0447717	0.864103	MACC1	NC_006089.5	29898546	29934015	-	7741	protein_coding	MACC1%2C MET transcriptional regulator%2C transcript variant X2	-
107049439	115.382	213.616	88.4983	214.421	277.622	340.824	139.166	277.622	-1.00001	0.0447929	0.864103	LOC107049439	NC_006088.5	18813521	18820475	+	5661	lncRNA	uncharacterized LOC107049439	-
100857428	25.8092	45.4728	48.6342	18.8088	15.426	12.0433	39.9721	15.426	1.37284	0.0448127	0.864103	LOC100857428	NC_006092.5	57615523	57647543	-	1450	lncRNA	uncharacterized LOC100857428	-
101752289	248.224	199.869	148.294	436.365	348.852	261.339	198.796	348.852	-0.810844	0.0448141	0.864103	IL17RE	NC_006099.5	11890084	11894063	+	2511	protein_coding	interleukin 17 receptor E	-
770841	640.676	833.316	535.774	1158.62	1035.15	911.674	669.922	1035.15	-0.628525	0.0448768	0.864103	DCDC2B	NC_006110.5	5305878	5308965	-	1200	protein_coding	doublecortin domain containing 2B	-
101748764	167.001	49.7028	35.8777	12.5392	25.5388	38.5384	84.1938	25.5388	1.72144	0.0449614	0.864103	NPW	NC_006101.5	6624034	6626115	+	1047	protein_coding	neuropeptide W	-
429929	913.191	1124.13	2130.34	326.02	645.342	964.665	1389.22	645.342	1.10605	0.0449799	0.864103	GADD45G	NC_006127.5	43742241	43743164	+	509	protein_coding	growth arrest and DNA damage inducible gamma	-
415453	666.485	818.511	700.811	1189.97	1055.04	920.105	728.602	1055.04	-0.534555	0.0450105	0.864103	GABPB1	NC_006097.5	11304518	11323916	+	3993	protein_coding	GA binding protein transcription factor beta subunit 1%2C transcript variant 1	-
101751792	11.3864	34.8977	36.675	119.123	80.0348	40.9471	27.653	80.0348	-1.53705	0.0450703	0.864103	LOC101751792	NC_006097.5	13637609	13656096	-	18449	lncRNA	uncharacterized LOC101751792	-
421061	132.082	138.533	87.701	67.7118	66.3727	65.0336	119.439	66.3727	0.846156	0.0450902	0.864103	COLEC12	NC_006089.5	102016129	102108442	+	2619	protein_coding	collectin subfamily member 12	-
424361	61.4866	32.7827	94.8766	17.5549	24.4337	31.3125	63.0486	24.4337	1.36992	0.0451028	0.864103	RGS18	NC_006095.5	4038598	4046218	-	924	protein_coding	regulator of G-protein signaling 18	-
107056831	2.27728	2.11501	2.39185	5.01569	13.9489	22.8822	2.26138	13.9489	-2.62377	0.0451274	0.864103	LOC107056831	NC_006098.5	12998494	13271962	+	8229	lncRNA	uncharacterized LOC107056831%2C transcript variant X4	-
422901	785.663	820.626	825.984	463.951	556.541	649.131	810.758	556.541	0.542469	0.0452291	0.864103	LOC422901	NC_006091.5	83913765	83928165	+	3310	protein_coding	stem-loop binding protein-like	-
420563	705.958	689.495	786.917	349.844	465.165	580.485	727.457	465.165	0.644943	0.0452473	0.864103	BET1	NC_006089.5	23397175	23403089	-	1614	protein_coding	Bet1 golgi vesicular membrane trafficking protein	-
418534	384.102	391.278	306.954	17.5549	118.973	220.392	360.778	118.973	1.59971	0.0452682	0.864103	TFF2	NC_006088.5	110686575	110690944	-	656	protein_coding	trefoil factor 2	-
417056	265.683	67.6805	427.343	32.602	16.301	0	253.569	16.301	3.96044	0.0452755	0.864103	LOC417056	NW_020109758.1	104794	108369	-	2576	protein_coding	class I histocompatibility antigen%2C F10 alpha chain-like	-
101750121	16.7001	28.5527	18.3375	53.9187	48.6372	43.3557	21.1968	48.6372	-1.2079	0.0453404	0.864103	LOC101750121	NC_006096.5	23780501	23785207	-	4707	protein_coding	glucose-dependent insulinotropic receptor-like	-
107051046	118.419	43.3578	0	1.25392	0.626961	0	53.9255	0.626961	6.43971	0.0453863	0.864103	LOC107051046	NW_020110164.1	1744089	1746134	-	1966	lncRNA	uncharacterized LOC107051046	-
421424	1501.49	1220.36	1410.39	729.783	914.666	1099.55	1377.41	914.666	0.590721	0.04543	0.864103	KCNK5	NC_006090.5	29311095	29344664	+	6045	protein_coding	potassium two pore domain channel subfamily K member 5%2C transcript variant X1	-
423668	226.21	450.498	367.547	240.753	184.206	127.659	348.085	184.206	0.917561	0.0454852	0.864103	RSFR	NC_006093.5	9958450	9959625	-	704	protein_coding	leukocyte ribonuclease A-2	-
101749299	1520.47	2167.89	1806.64	2682.14	2632.11	2582.07	1831.67	2632.11	-0.523416	0.0455617	0.864103	LOC101749299	NC_006091.5	90948036	90951960	+	1581	protein_coding	uncharacterized LOC101749299	-
424337	1155.34	497.028	1017.33	425.08	491.943	558.807	889.901	491.943	0.855709	0.0455802	0.864103	SLC25A24	NC_006095.5	1583384	1602998	-	2733	protein_coding	solute carrier family 25 member 24	-
107057170	122.973	145.936	101.255	210.659	199.267	187.875	123.388	199.267	-0.693978	0.0455864	0.864103	LOC107057170	NC_006089.5	352376	367931	-	3766	protein_coding	nitric oxide synthase%2C endothelial-like	-
100858295	76.6685	79.313	62.188	32.602	37.9789	43.3557	72.7232	37.9789	0.935	0.0457	0.864109	LOC100858295	NC_006090.5	76862828	76866990	+	413	lncRNA	uncharacterized LOC100858295	-
416268	327.929	407.14	388.276	817.557	624.955	432.353	374.448	624.955	-0.739207	0.0457401	0.864109	CCDC69	NC_006100.5	13723002	13729768	+	1920	protein_coding	coiled-coil domain containing 69	-
431641	1.51819	0	0	11.2853	9.25563	7.22595	0.506063	9.25563	-4.10674	0.0457563	0.864109	DMRT3	NC_006127.5	26009162	26016878	+	2094	protein_coding	doublesex and mab-3 related transcription factor 3	DM
427201	3176.05	3428.44	2525.79	4875.25	4398.27	3921.28	3043.43	4398.27	-0.531338	0.0457809	0.864109	ARHGEF28	NC_006127.5	24567335	24701736	-	10108	protein_coding	Rho guanine nucleotide exchange factor 28%2C transcript variant X1	-
374187	652.821	696.897	533.382	318.496	402.522	486.548	627.7	402.522	0.640344	0.0460378	0.86504	PTCH2	NC_006095.5	21149944	21166721	-	5567	protein_coding	patched 2%2C transcript variant X2	-
421561	91.8504	48.6453	68.5663	181.819	140.287	98.7547	69.6873	140.287	-1.00472	0.0461864	0.86504	DACT2	NC_006090.5	41973913	41987859	+	3749	protein_coding	dishevelled binding antagonist of beta catenin 2	-
423444	15.1819	10.5751	66.1744	5.01569	6.72298	8.43028	30.6438	6.72298	2.19052	0.0462123	0.86504	BCL11B	NC_006092.5	47977461	48069202	-	6155	protein_coding	B-cell CLL/lymphoma 11B%2C transcript variant X4	zf-C2H2
771215	2898.98	2266.24	2642.19	1514.74	1787.67	2060.6	2602.47	1787.67	0.541895	0.046223	0.86504	LPAR3	NC_006095.5	16803993	16822135	+	5362	protein_coding	lysophosphatidic acid receptor 3%2C transcript variant X4	-
395971	13.6637	23.2652	14.3511	3.76177	4.28953	4.8173	17.0933	4.28953	1.98642	0.0463073	0.86504	ADORA2B	NC_006106.5	6587381	6595618	+	1462	protein_coding	adenosine A2b receptor	-
101748060	969.364	1124.13	587.597	1890.92	1536.78	1182.65	893.697	1536.78	-0.78238	0.0464985	0.86504	LOC101748060	NC_006090.5	66956386	67045036	-	10551	protein_coding	uncharacterized LOC101748060	-
112532772	1.51819	3.17252	0.797282	18.8088	12.4152	6.02163	1.82933	12.4152	-2.7989	0.0465274	0.86504	LOC112532772	NC_006094.5	24402092	24444264	+	9588	lncRNA	uncharacterized LOC112532772%2C transcript variant X1	-
419040	96.405	100.463	122.781	55.1726	61.3074	67.4422	106.55	61.3074	0.797375	0.0465372	0.86504	TIGAR	NC_006088.5	73443326	73466924	-	6114	protein_coding	TP53 induced glycolysis regulatory phosphatase%2C transcript variant X3	-
421114	3241.33	2363.53	2566.45	1944.83	1916.01	1887.18	2723.77	1916.01	0.507707	0.0466023	0.86504	PCMTD1	NC_006089.5	109465978	109509669	-	4047	protein_coding	protein-L-isoaspartate (D-aspartate) O-methyltransferase domain containing 1%2C transcript variant X1	-
100859787	8.35004	7.40255	1.59456	0	0	0	5.78238	0	4.67478	0.0466037	0.86504	AMER3	NC_006096.5	2670783	2705084	-	4499	protein_coding	APC membrane recruitment protein 3%2C transcript variant X2	-
419289	2689.47	2450.24	7414.72	1820.7	2048.44	2276.18	4184.81	2048.44	1.0307	0.0467708	0.86504	BPIFB3	NC_006107.5	10275118	10296054	+	7925	protein_coding	BPI fold containing family B member 3%2C transcript variant X1	-
374195	343.87	660.942	393.06	773.67	779.445	785.22	465.957	779.445	-0.743771	0.0467911	0.86504	CHDB1	NC_006126.5	4989932	5105612	-	6627	protein_coding	chromodomain helicase DNA binding protein 1%2C transcript variant X6	-
420738	24.291	25.3802	27.1076	8.77746	9.20603	9.6346	25.5929	9.20603	1.4746	0.046794	0.86504	ANLN	NC_006089.5	46673591	46702559	-	4721	protein_coding	anillin actin binding protein%2C transcript variant X3	-
422434	1083.99	859.753	945.577	629.469	679.645	729.821	963.106	679.645	0.503255	0.0468196	0.86504	SH3RF1	NC_006091.5	25454962	25530205	+	6417	protein_coding	SH3 domain containing ring finger 1%2C transcript variant X3	-
374022	14.4228	14.8051	0.797282	52.6647	43.7951	34.9254	10.0084	43.7951	-2.13657	0.0469029	0.86504	DPYSL4	NC_006093.5	35825217	35837381	+	3119	protein_coding	dihydropyrimidinase like 4%2C transcript variant X2	-
421919	12291.3	13913.6	13557	22821.4	19191.8	15562.3	13254	19191.8	-0.534076	0.0469256	0.86504	RPS7	NC_006090.5	93709131	93716212	+	1100	protein_coding	ribosomal protein S7%2C transcript variant X3	-
101749795	66.0412	152.281	60.5934	321.004	219.514	118.024	92.9719	219.514	-1.24313	0.0469644	0.86504	LOC101749795	NC_006093.5	17826221	18152451	+	7387	protein_coding	uncharacterized LOC101749795	-
107050459	951.145	1316.6	885.78	2134.18	1706.58	1278.99	1051.17	1706.58	-0.69948	0.0469809	0.86504	LOC107050459	NC_006088.5	142505409	142512011	-	6248	protein_coding	translation initiation factor IF-2-like%2C transcript variant X2	-
107055293	512.389	555.191	393.06	1083.39	824.109	564.829	486.88	824.109	-0.759509	0.0469824	0.86504	LOC107055293	NC_006114.5	6756519	6761683	-	4736	protein_coding	SKI/DACH domain-containing protein 1-like%2C transcript variant X1	-
396404	204.955	214.674	113.214	541.694	370.204	198.714	177.615	370.204	-1.06009	0.0469964	0.86504	DDR2	NC_006095.5	4193342	4201540	-	3164	protein_coding	discoidin domain receptor tyrosine kinase 2%2C transcript variant X1	-
415972	539.716	434.635	422.56	347.337	311.564	275.791	465.637	311.564	0.580444	0.0470977	0.86504	EFCC1	NC_006099.5	5544285	5591236	-	4479	protein_coding	EF-hand and coiled-coil domain containing 1%2C transcript variant X2	-
416809	72.8731	57.1054	91.6874	23.8245	34.7944	45.7644	73.8886	34.7944	1.08709	0.0471206	0.86504	TMEM132C	NC_006102.5	4098590	4278786	-	5392	protein_coding	transmembrane protein 132C%2C transcript variant X1	-
421589	633.844	584.801	395.452	2159.25	1278.94	398.632	538.032	1278.94	-1.24917	0.0471774	0.86504	FNDC1	NC_006090.5	45889772	45956288	-	6530	protein_coding	fibronectin type III domain containing 1	-
418638	77.4276	124.786	99.6603	1286.52	666.144	45.7644	100.625	666.144	-2.72712	0.0471841	0.86504	TLR7	NC_006088.5	124484206	124508751	+	12836	protein_coding	toll like receptor 7%2C transcript variant X2	-
112532406	3.03638	4.23003	6.37826	30.0941	19.8644	9.6346	4.54822	19.8644	-2.12468	0.0473309	0.86504	LOC112532406	NC_006091.5	54816621	54822478	+	2831	lncRNA	uncharacterized LOC112532406	-
415678	570.08	586.916	534.976	783.702	768.805	753.908	563.991	768.805	-0.447208	0.0473767	0.86504	VAC14	NC_006098.5	1649800	1700757	+	2882	protein_coding	Vac14%2C PIKFYVE complex component	-
novel.253	11.3864	0	7.97282	110.345	56.3769	2.40865	6.45308	56.3769	-3.11245	0.0474866	0.86504	-	NC_006092.5	57377642	57379104	+	1463	-	-	-
421137	1373.96	1131.53	1271.67	2000.01	1783.42	1566.83	1259.05	1783.42	-0.501932	0.0475156	0.86504	NSMAF	NC_006089.5	112065450	112104643	-	3749	protein_coding	neutral sphingomyelinase activation associated factor	-
107049790	112.346	68.738	44.6478	140.439	152.114	163.788	75.2439	152.114	-1.0139	0.0476397	0.86504	LOC107049790	NC_028739.2	1415846	1450013	+	5811	protein_coding	voltage-dependent P/Q-type calcium channel subunit alpha-1A-like	-
424853	552.621	706.415	1002.98	381.192	454.343	527.495	754.005	454.343	0.730681	0.0476607	0.86504	D2HGDH	NC_006096.5	4934120	4943108	-	3103	protein_coding	D-2-hydroxyglutarate dehydrogenase	-
423412	333.242	804.763	1179.18	161.756	327.163	492.569	772.395	327.163	1.239	0.0477301	0.86504	TC2N	NC_006092.5	44624205	44654801	-	4320	protein_coding	tandem C2 domains%2C nuclear%2C transcript variant X4	-
416783	594.371	668.345	869.038	821.319	1200.7	1580.08	710.584	1200.7	-0.756833	0.0477504	0.86504	COMT	NC_006102.5	1326309	1346029	+	3003	protein_coding	catechol-O-methyltransferase%2C transcript variant X3	-
419581	969.364	564.709	939.198	292.164	453.185	614.206	824.424	453.185	0.863506	0.0479012	0.86504	WDTC1	NC_006110.5	1999971	2023618	+	5352	protein_coding	WD and tetratricopeptide repeats 1%2C transcript variant X1	-
422638	667.244	411.37	710.378	313.481	363.282	413.084	596.331	363.282	0.715767	0.0479093	0.86504	SCARB2	NC_006091.5	49916808	49937559	+	2167	protein_coding	scavenger receptor class B member 2%2C transcript variant X2	-
416610	1575.88	1764.98	2086.49	1206.27	1281.17	1356.07	1809.12	1281.17	0.497786	0.0480517	0.86504	TMC7	NC_006101.5	8882526	8896764	-	3617	protein_coding	transmembrane channel like 7%2C transcript variant X1	-
107052710	2.27728	0	28.7022	0	0	0	10.3265	0	5.51677	0.0481582	0.86504	LOC107052710	NC_006089.5	108145692	108152458	-	4468	lncRNA	uncharacterized LOC107052710	-
771057	1671.53	2602.53	1269.27	3584.96	3119.05	2653.13	1847.77	3119.05	-0.755635	0.0481683	0.86504	RASAL1	NC_006102.5	11477670	11486067	-	3368	protein_coding	RAS protein activator like 1%2C transcript variant X2	-
422134	2536.13	2685.01	2304.15	3339.2	3345.42	3351.64	2508.43	3345.42	-0.415536	0.0481847	0.86504	PIN4	NC_006091.5	1675562	1676275	-	454	protein_coding	peptidylprolyl cis/trans isomerase%2C NIMA-interacting 4	-
424283	64.523	92.0031	81.3228	188.088	146.432	104.776	79.283	146.432	-0.887052	0.0481952	0.86504	NCKAP5	NC_006094.5	29784259	30147725	-	15494	protein_coding	NCK associated protein 5%2C transcript variant X7	-
418295	392.452	284.469	482.356	267.085	235.91	204.735	386.426	235.91	0.713382	0.0482155	0.86504	C1R	NC_006088.5	78058001	78065406	-	2656	protein_coding	complement C1r	-
373896	20.4955	33.8402	24.7157	65.204	56.6885	48.173	26.3505	56.6885	-1.11255	0.0482425	0.86504	UCP3	NC_006088.5	196116580	196119548	+	1576	protein_coding	uncoupling protein 3%2C transcript variant X1	-
374094	478.989	322.54	498.301	155.486	240.327	325.168	433.277	240.327	0.850545	0.0482703	0.86504	TGFBR1	NC_006089.5	55933804	55966769	+	2130	protein_coding	transforming growth factor beta receptor 1	-
424310	49.3411	31.7252	58.9989	263.324	146.716	30.1081	46.6884	146.716	-1.64926	0.0482782	0.86504	LYPD6B	NC_006094.5	34837325	34871773	+	4281	protein_coding	LY6/PLAUR domain containing 6B%2C transcript variant X3	-
416979	390.175	343.69	494.315	164.264	238.092	311.92	409.393	238.092	0.781986	0.0484946	0.86504	MSI1	NC_006102.5	9585479	9652803	+	6410	protein_coding	musashi RNA binding protein 1%2C transcript variant X6	-
431212	127.528	41.2428	16.7429	879	467.801	56.6033	61.8379	467.801	-2.9185	0.0485001	0.86504	HOXD3	NC_006094.5	16260517	16290827	-	8109	protein_coding	homeobox D3%2C transcript variant X4	Homeobox
395906	30052.5	36296.8	11761.5	76886.8	54831.2	32775.7	26037	54831.2	-1.07445	0.0485368	0.86504	DES	NC_006094.5	22170617	22175089	-	2172	protein_coding	desmin	-
416893	2059.42	1778.73	1935.8	4721.02	3348.06	1975.09	1924.65	3348.06	-0.798622	0.0485427	0.86504	CORO1C	NC_006102.5	6830119	6868398	-	4643	protein_coding	coronin 1C%2C transcript variant 1	-
101751014	126.769	126.901	51.0261	307.211	222.854	138.497	101.565	222.854	-1.13473	0.0486006	0.86504	MLXIPL	NC_006106.5	365120	380392	-	4212	protein_coding	MLX interacting protein like%2C transcript variant X2	bHLH
101750701	174.592	270.722	243.171	347.337	359.134	370.932	229.495	359.134	-0.647984	0.0486103	0.86504	LOC101750701	NC_006090.5	10591587	10612590	-	17649	lncRNA	uncharacterized LOC101750701%2C transcript variant X7	-
428328	321.097	614.412	283.035	146.709	208.841	270.973	406.181	208.841	0.958097	0.0486381	0.86504	ATP8B3	NC_006115.5	2361657	2383012	+	12000	protein_coding	ATPase phospholipid transporting 8B3%2C transcript variant X3	-
424286	434.961	463.188	311.737	231.976	258.098	284.221	403.296	258.098	0.642984	0.0486608	0.86504	MGAT5	NC_006094.5	30224980	30336400	+	9068	protein_coding	mannosyl (alpha-1%2C6-)-glycoprotein beta-1%2C6-N-acetyl-glucosaminyltransferase%2C transcript variant X1	-
107050377	2.27728	9.51756	4.78369	0	0	0	5.52618	0	4.60261	0.0486783	0.86504	LOC107050377	NC_008465.4	4098544	4110223	+	1907	lncRNA	uncharacterized LOC107050377	-
107053529	22.7728	20.0926	22.3239	51.4108	46.7811	42.1514	21.7298	46.7811	-1.10337	0.0486889	0.86504	LOC107053529	NC_006092.5	43902628	43916123	-	869	lncRNA	uncharacterized LOC107053529	-
107053494	9.86823	28.5527	20.7293	57.6804	50.5181	43.3557	19.7168	50.5181	-1.36841	0.0486945	0.86504	LOC107053494	NC_006092.5	30051612	30078214	+	17870	lncRNA	uncharacterized LOC107053494%2C transcript variant X1	-
428571	2.27728	6.34504	35.8777	0	1.20433	2.40865	14.8333	1.20433	3.61262	0.0486978	0.86504	LRFN2	NC_006090.5	28347842	28498124	+	6330	protein_coding	leucine rich repeat and fibronectin type III domain containing 2%2C transcript variant X2	-
416315	1295.77	1376.87	1302.76	773.67	925.771	1077.87	1325.14	925.771	0.517153	0.0487478	0.86504	JADE2	NC_006100.5	16462852	16519004	-	6128	protein_coding	jade family PHD finger 2%2C transcript variant X2	-
107049627	47.8229	44.4153	40.6614	181.819	111.985	42.1514	44.2999	111.985	-1.33707	0.0487557	0.86504	C33H11orf95	NC_008465.4	6422157	6426665	-	2342	protein_coding	chromosome 33 C11orf95 homolog	-
417257	2369.13	1739.6	2459.62	1110.98	1410.56	1710.14	2189.45	1410.56	0.63442	0.0488063	0.86504	TOR4A	NC_006104.5	2164107	2170926	+	4293	protein_coding	torsin family 4 member A%2C transcript variant X5	-
101749109	2.27728	42.3003	3.98641	0	1.20433	2.40865	16.188	1.20433	3.72755	0.048861	0.86504	LOC101749109	NC_006114.5	6890085	6898691	+	4651	lncRNA	uncharacterized LOC101749109%2C transcript variant X2	-
418800	174.592	109.981	235.996	81.505	92.5385	103.572	173.523	92.5385	0.90886	0.0490072	0.86504	PCDH9	NC_006088.5	160443650	161152789	+	12842	protein_coding	protocadherin 9%2C transcript variant X1	-
112530373	6.83185	3.17252	5.58098	0	0	0	5.19512	0	4.52779	0.049038	0.86504	LOC112530373	NC_006114.5	2582125	2583451	-	986	V_segment	-	-
396307	0	0	0	13.7931	7.49874	1.20433	0	7.49874	-5.56286	0.0491101	0.86504	FGA	NC_006091.5	20321300	20328191	-	3075	protein_coding	fibrinogen alpha chain%2C transcript variant 1	-
112532937	9.86823	28.5527	12.7565	2.50784	3.66257	4.8173	17.0591	3.66257	2.20623	0.0492004	0.86504	LOC112532937	NC_006095.5	17718906	17758653	+	7842	lncRNA	uncharacterized LOC112532937%2C transcript variant X1	-
415410	277.069	120.556	375.52	90.2824	121.014	151.745	257.715	121.014	1.0917	0.0492226	0.86504	RAB27A	NC_006097.5	8434217	8462481	+	946	protein_coding	RAB27A%2C member RAS oncogene family	-
396225	3457.68	3091.09	1855.28	8650.81	5682.68	2714.55	2801.35	5682.68	-1.02045	0.0492391	0.86504	ITGA8	NC_006089.5	20336159	20437301	+	5766	protein_coding	integrin subunit alpha 8%2C transcript variant X1	-
107051050	622.457	325.712	731.108	89.0285	237.808	386.588	559.759	237.808	1.23502	0.0492404	0.86504	LOC107051050	NC_006114.5	1898856	1961060	-	1225	protein_coding	ubiquitin-like modifier-activating enzyme 1	-
101751262	4.55457	7.40255	2.39185	23.8245	19.1382	14.4519	4.78299	19.1382	-2.0207	0.0492457	0.86504	LOC101751262	NC_006088.5	191474073	191493830	-	3588	lncRNA	uncharacterized LOC101751262	-
424301	37.9547	160.741	119.592	46.3951	41.8646	37.3341	106.096	41.8646	1.33908	0.0493067	0.86504	LRP1B	NC_006094.5	31847235	32428153	-	16944	protein_coding	LDL receptor related protein 1B%2C transcript variant X4	-
418675	449.384	211.501	621.88	130.408	202.497	274.586	427.588	202.497	1.07884	0.0493285	0.86504	RP2	NC_006088.5	131504405	131522593	-	3744	protein_coding	retinitis pigmentosa 2 (X-linked recessive)	-
427984	1055.14	869.271	1314.72	298.434	567.118	835.802	1079.71	567.118	0.928865	0.0493877	0.86504	KCNJ15	NC_006088.5	108846018	108871405	+	3819	protein_coding	potassium voltage-gated channel subfamily J member 15%2C transcript variant X4	-
112532329	175.351	232.652	125.971	600.629	387.628	174.627	177.991	387.628	-1.12374	0.0493988	0.86504	LOC112532329	NC_006091.5	10955915	10959114	+	1988	lncRNA	uncharacterized LOC112532329	-
420423	102.478	70.853	145.903	17.5549	42.4986	67.4422	106.411	42.4986	1.32388	0.0494924	0.86504	SLC22A13	NC_006089.5	5016907	5025537	-	3724	protein_coding	solute carrier family 22 member 13	-
419352	60.7276	51.8179	78.9309	13.7931	26.7679	39.7427	63.8254	26.7679	1.25264	0.0495224	0.86504	PARD6B	NC_006107.5	13465479	13478178	-	1649	protein_coding	par-6 family cell polarity regulator beta	-
395328	226.969	341.575	218.455	564.265	448.932	333.598	262.333	448.932	-0.776561	0.0495244	0.86504	HOXD11	NC_006094.5	16308893	16314223	-	4075	protein_coding	homeobox D11%2C transcript variant X1	Homeobox
421098	676.353	731.795	911.294	2073.99	1426.59	779.199	773.147	1426.59	-0.883614	0.0496205	0.86504	GAREM1	NC_006089.5	106405299	106508328	-	9154	protein_coding	GRB2 associated regulator of MAPK1 subtype 1%2C transcript variant X1	-
101748630	286.938	179.776	203.307	152.979	131.888	110.798	223.34	131.888	0.761993	0.0496816	0.86504	LOC101748630	NC_006101.5	16148100	16150125	-	2026	protein_coding	zinc finger protein 668-like	-
107057342	26.5683	33.8402	29.4994	10.0314	11.6395	13.2476	29.9693	11.6395	1.36047	0.0497139	0.86504	LOC107057342	NC_006126.5	2216614	2217835	+	574	lncRNA	uncharacterized LOC107057342%2C transcript variant X1	-
107053360	1477.96	1532.33	1527.59	2121.64	2009.22	1896.81	1512.63	2009.22	-0.409598	0.049753	0.86504	CDK2AP2	NC_006092.5	649474	650573	+	661	protein_coding	cyclin dependent kinase 2 associated protein 2%2C transcript variant X1	-
395518	1276.8	1079.71	977.468	611.914	743.729	875.545	1111.33	743.729	0.579378	0.0497703	0.86504	MAFK	NC_006101.5	2999628	3012432	+	5308	protein_coding	MAF bZIP transcription factor K	TF_bZIP
415554	379.547	407.14	386.682	664.579	572.552	480.526	391.123	572.552	-0.549881	0.0497729	0.86504	IQCH	NC_006097.5	19305602	19370727	+	6012	protein_coding	IQ motif containing H%2C transcript variant X4	-
100858401	658.894	619.699	505.477	797.495	849.165	900.835	594.69	849.165	-0.51411	0.0498124	0.86504	NR2C2AP	NC_006115.5	3665314	3666691	+	893	protein_coding	nuclear receptor 2C2 associated protein%2C transcript variant X1	-
396238	326.411	186.121	453.654	132.916	168.826	204.735	322.062	168.826	0.932748	0.0498409	0.86504	YES1	NC_006089.5	101881440	101930073	+	1795	protein_coding	YES proto-oncogene 1%2C Src family tyrosine kinase	-
novel.437	29.6047	20.0926	24.7157	11.2853	8.0513	4.8173	24.8044	8.0513	1.63063	0.0499039	0.86504	-	NC_006106.5	4274065	4276418	-	456	-	-	-
112532077	198.124	186.121	249.549	60.1883	108.375	156.562	211.265	108.375	0.962463	0.0499878	0.86504	LOC112532077	NC_006090.5	22090450	22093393	+	2803	protein_coding	uncharacterized LOC112532077	-
428738	1386.87	1906.69	985.441	3267.72	2507.6	1747.48	1426.33	2507.6	-0.814256	0.0499956	0.86504	RBPMS	NC_006091.5	34740148	34745550	-	2153	protein_coding	RNA binding protein with multiple splicing%2C transcript variant X1	-
