# Supplementary material for: Multiomic analysis revealed the regulatory role of the KRT14 gene in eggshell quality
Source: Front Genet. 2022 Sep 22;13:927670. doi: 10.3389/fgene.2022.927670 (PMC9536113; doi:10.3389/fgene.2022.927670)
Supplement: Supplementary file 4 [file Table4.XLSX]

## Sheet: Thin.vs.Thick.diff_prot
Protein	Description	Gene	Thin1	Thin2	Thin3	Thin1.1	Thin2.1	Thin3.1	Thick1	Thick2	Thick3	Thick1.1	Thick2.1	Thick3.1	Thin.vs.Thick FC	Thin.vs.Thick P-value	Thin.vs.Thick log2FC	Thin.vs.Thick UP.DOWN	GO_NUM	GO_Description	KEGG_Description	KEGG_EC	KEGG_ko	COG_Function_Description	COG_Function_Class	COG_Class_Description
F1NII7	Fibrillin 1		45686.1	39412.6	46711.3	45686.1	39412.6	46711.3	32190.6	33045.4	34059.3	32190.6	33045.4	34059.3	1.32745	0.000472691	0.408662	up	7	Molecular Function:extracellular matrix structural constituent (GO:0005201),Molecular Function:calcium ion binding (GO:0005509),Molecular Function:protein binding (GO:0005515),Cellular Component:extracellular region (GO:0005576),Cellular Component:proteinaceous extracellular matrix (GO:0005578),Biological Process:chitin metabolic process (GO:0006030),Molecular Function:chitin binding (GO:0008061)	fibrillin 1	--	--	Uncharacterized surface anchored protein	S	Function unknown ;
A0A1L1RU52	Tropomyosin alpha-1 chain	TPM1	734.4	917.5	771.2	734.4	917.5	771.2	613.6	654.1	703.2	613.6	654.1	703.2	1.22944	0.00606657	0.297999	up	--	--	tropomyosin 3	--	ko04260 Cardiac muscle contraction ko04261 Adrenergic signaling in cardiomyocytes	Chromosome segregation ATPase	D	Cell cycle control, cell division, chromosome partitioning ;
A0A1D5P9F9	Complement C3		16780.4	12809.8	16446	16780.4	12809.8	16446	24624.5	20294.2	16149.8	24624.5	20294.2	16149.8	0.753845	0.0221216	-0.40766	down	6	Molecular Function:endopeptidase inhibitor activity (GO:0004866),Molecular Function:protein binding (GO:0005515),Cellular Component:extracellular region (GO:0005576),Cellular Component:extracellular space (GO:0005615),Biological Process:inflammatory response (GO:0006954),Biological Process:complement activation (GO:0006956)	complement component 3	--	ko04145 Phagosome ko05168 Herpes simplex infection	Uncharacterized conserved protein YfaS, alpha-2-macroglobulin family	R	General function prediction only ;
Q197X2	Apolipoprotein B	APOB	175.1	174.4	215	175.1	174.4	215	107.8	161	115.4	107.8	161	115.4	1.46929	0.00137367	0.555116	up	2	Molecular Function:lipid transporter activity (GO:0005319),Biological Process:lipid transport (GO:0006869)	apolipoprotein B	--		--	--	--
Q90ZN3	Laminin gamma 1 (Fragment)		22.9	24.3	29	22.9	24.3	29	16.3	20.9	16.8	16.3	20.9	16.8	1.41111	0.000650302	0.496832	up	4	Molecular Function:protein binding (GO:0005515),Cellular Component:basement membrane (GO:0005604),Biological Process:system development (GO:0048731),Biological Process:basement membrane assembly (GO:0070831)	laminin, gamma 1	--	ko04510 Focal adhesion ko04512 ECM-receptor interaction	Methyl-accepting chemotaxis protein	NT	Cell motility ; Signal transduction mechanisms ;
F1NSM7	Ovocleidin-116		14391.5	11599.2	16114	14391.5	11599.2	16114	9338.8	12008.3	12279.6	9338.8	12008.3	12279.6	1.25212	0.021827	0.324374	up	--	--	--	--	--	--	--	--
P17785	Annexin A2	ANXA2	18009.1	18504.2	20748.3	18009.1	18504.2	20748.3	12818.5	17478.4	14729.2	12818.5	17478.4	14729.2	1.27174	0.00336507	0.346806	up	4	Molecular Function:phospholipase inhibitor activity (GO:0004859),Molecular Function:calcium ion binding (GO:0005509),Molecular Function:calcium-dependent phospholipid binding (GO:0005544),Molecular Function:cytoskeletal protein binding (GO:0008092)	annexin A2	--	--	--	--	--
O57484	Laminin beta 2-like chain		696	677.2	655	696	677.2	655	521.2	598.2	468.4	521.2	598.2	468.4	1.27736	0.00108999	0.353171	up	1	Molecular Function:protein binding (GO:0005515)	laminin, beta 2	--	ko04510 Focal adhesion ko04512 ECM-receptor interaction	Methyl-accepting chemotaxis protein	NT	Cell motility ; Signal transduction mechanisms ;
A0A1D5PZS5	Uncharacterized protein		6539.9	6509.8	6142.6	6539.9	6509.8	6142.6	5402.5	35447.5	22604.6	5402.5	35447.5	22604.6	0.302457	0.0438006	-1.7252	down	2	Molecular Function:protein binding (GO:0005515),Cellular Component:mucus layer (GO:0070701)	mucin-5AC	--		--	--	--
O42484	17-beta-hydroxysteroid dehydrogenase type IV	HSD17B4	11514.7	14330.6	10497.2	11514.7	14330.6	10497.2	9196.1	10207.6	9808.8	9196.1	10207.6	9808.8	1.24407	0.0208175	0.315072	up	--	--	--	--	ko00120 Primary bile acid biosynthesis ko01100 Metabolic pathways ko04146 Peroxisome	NAD(P)-dependent dehydrogenase, short-chain alcohol dehydrogenase family	IQR	Lipid transport and metabolism ; Secondary metabolites biosynthesis, transport and catabolism ; General function prediction only ;
Q91008	Tenascin Y variant	tn-y	7176.9	6511.1	5993.4	7176.9	6511.1	5993.4	6495.4	4899.4	4774.8	6495.4	4899.4	4774.8	1.21719	0.0208653	0.283549	up	4	Molecular Function:protein binding (GO:0005515),Cellular Component:proteinaceous extracellular matrix (GO:0005578),Biological Process:extracellular matrix organization (GO:0030198),Biological Process:collagen fibril organization (GO:0030199)	tenascin	--	ko04510 Focal adhesion ko04512 ECM-receptor interaction	Uncharacterized protein involved in outer membrane biogenesis	M	Cell wall/membrane/envelope biogenesis ;
O93601	Apolipoprotein AIV	apoAIV	6050.1	5563	6766.8	6050.1	5563	6766.8	5133.4	3652.5	4459.5	5133.4	3652.5	4459.5	1.38764	0.000702455	0.472638	up	4	Cellular Component:extracellular region (GO:0005576),Biological Process:lipid transport (GO:0006869),Molecular Function:lipid binding (GO:0008289),Biological Process:lipoprotein metabolic process (GO:0042157)	apolipoprotein A-IV	--		Chromosome segregation ATPase	D	Cell cycle control, cell division, chromosome partitioning ;
P10184	Ovoinhibitor	OIH	399	276.4	131.9	399	276.4	131.9	116.1	106.9	133.1	116.1	106.9	133.1	2.26706	0.0272202	1.18082	up	1	Molecular Function:protein binding (GO:0005515)	--	--	--	--	--	--
P20136	Glutathione S-transferase 2	GSTM2	10814.6	8961.8	9625.5	10814.6	8961.8	9625.5	7288	9267	6551.7	7288	9267	6551.7	1.27244	0.00820907	0.347598	up	3	Molecular Function:glutathione transferase activity (GO:0004364),Molecular Function:protein binding (GO:0005515),Biological Process:metabolic process (GO:0008152)	glutathione S-transferase	2.5.1.18	ko00480 Glutathione metabolism ko00980 Metabolism of xenobiotics by cytochrome P450 ko00982 Drug metabolism - cytochrome P450	Glutathione S-transferase	O	Posttranslational modification, protein turnover, chaperones ;
Q90W83	Aldo-keto reductase	akr	5846.4	4191.8	4184.3	5846.4	4191.8	4184.3	5610.2	8226.4	10898	5610.2	8226.4	10898	0.575004	0.0132657	-0.798355	down	2	Molecular Function:oxidoreductase activity (GO:0016491),Biological Process:oxidation-reduction process (GO:0055114)	aldehyde reductase	1.1.1.21	ko00040 Pentose and glucuronate interconversions ko00051 Fructose and mannose metabolism ko00052 Galactose metabolism ko00561 Glycerolipid metabolism ko00790 Folate biosynthesis ko01100 Metabolic pathways	Aldo/keto reductase, related to diketogulonate reductase	Q	Secondary metabolites biosynthesis, transport and catabolism ;
A0A3Q2U190	LIM domain 7		121.4	129.1	110.2	121.4	129.1	110.2	81.2	95.5	95.7	81.2	95.5	95.7	1.32416	8.65e-05	0.405073	up	4	Molecular Function:protein binding (GO:0005515),Molecular Function:zinc ion binding (GO:0008270),Biological Process:regulation of signaling (GO:0023051),Biological Process:regulation of cell adhesion (GO:0030155)	F-box protein 20	--	ko04520 Adherens junction	--	--	--
Q5ZJK3	Signal transducer and activator of transcription	STAT1	6468.2	6809.7	11118.5	6468.2	6809.7	11118.5	5651.7	5433.6	5741.9	5651.7	5433.6	5741.9	1.44982	0.044501	0.535873	up	4	Molecular Function:DNA binding (GO:0003677),Molecular Function:signal transducer activity (GO:0004871),Cellular Component:nucleus (GO:0005634),Biological Process:signal transduction (GO:0007165)	signal transducer and activator of transcription 1	--	ko04217 Necroptosis ko04620 Toll-like receptor signaling pathway ko04621 NOD-like receptor signaling pathway ko04933 AGE-RAGE signaling pathway in diabetic complications ko05164 Influenza A ko05168 Herpes simplex infection	--	--	--
P17153	Annexin A5	ANXA5	10656	10081.7	9782.3	10656	10081.7	9782.3	9758.6	7061.2	6108.8	9758.6	7061.2	6108.8	1.33109	0.0135457	0.412607	up	3	Molecular Function:calcium ion binding (GO:0005509),Molecular Function:calcium-dependent phospholipid binding (GO:0005544),Biological Process:negative regulation of coagulation (GO:0050819)	annexin A5	--	--	--	--	--
Q5ZM11	Arginine--tRNA ligase, cytoplasmic	RARS	36.1	50.8	41.7	36.1	50.8	41.7	37.9	35.5	33.5	37.9	35.5	33.5	1.20299	0.0437449	0.266629	up	5	Molecular Function:nucleotide binding (GO:0000166),Molecular Function:arginine-tRNA ligase activity (GO:0004814),Molecular Function:ATP binding (GO:0005524),Cellular Component:cytoplasm (GO:0005737),Biological Process:arginyl-tRNA aminoacylation (GO:0006420)	arginyl-tRNA synthetase	6.1.1.19	ko00970 Aminoacyl-tRNA biosynthesis	Arginyl-tRNA synthetase	J	Translation, ribosomal structure and biogenesis ;
A0A1D5PV36	Uncharacterized protein	TTC38	5945.2	4432.9	3608.7	5945.2	4432.9	3608.7	6404.1	5935	5868	6404.1	5935	5868	0.768206	0.0215456	-0.380435	down	--	--	--	--	--	Tetratricopeptide (TPR) repeat	R	General function prediction only ;
F1P4N9	Uncharacterized protein	POSTN	528.1	566.6	567.2	528.1	566.6	567.2	654.1	963	791.8	654.1	963	791.8	0.6899	0.00662538	-0.535541	down	1	Molecular Function:protein binding (GO:0005515)	--	--	--	Uncaracterized surface protein containing fasciclin (FAS1) repeats	R	General function prediction only ;
A0A1D5PYU1	Collagen alpha-1(I) chain	COL1A1	11373	7966	9720.7	11373	7966	9720.7	8328.8	8224.5	7545	8328.8	8224.5	7545	1.20588	0.0443732	0.270088	up	2	Molecular Function:extracellular matrix structural constituent (GO:0005201),Molecular Function:protein binding (GO:0005515)	collagen, type I, alpha	--	ko04510 Focal adhesion ko04512 ECM-receptor interaction ko04933 AGE-RAGE signaling pathway in diabetic complications	Autotransporter adhesin	UW	Intracellular trafficking, secretion, and vesicular transport ; Extracellular structures ;
P02467	Collagen alpha-2(I) chain	COL1A2	10326.2	7994.6	9079	10326.2	7994.6	9079	6776	7887	8007.6	6776	7887	8007.6	1.2086	0.0125704	0.273343	up	1	Molecular Function:extracellular matrix structural constituent (GO:0005201)	collagen, type I, alpha	--	ko04510 Focal adhesion ko04512 ECM-receptor interaction ko04933 AGE-RAGE signaling pathway in diabetic complications	Autotransporter adhesin	UW	Intracellular trafficking, secretion, and vesicular transport ; Extracellular structures ;
A0A3Q2U347	Uncharacterized protein		4150.4	4469.8	4252.2	4150.4	4469.8	4252.2	7780.9	4560.7	5352.1	7780.9	4560.7	5352.1	0.727513	0.046787	-0.458955	down	2	Molecular Function:lipid transporter activity (GO:0005319),Biological Process:lipid transport (GO:0006869)	--	--	--	--	--	--
P02457	Collagen alpha-1(I) chain	COL1A1	212.1	161.9	238.9	212.1	161.9	238.9	107.8	170.1	134.9	107.8	170.1	134.9	1.48474	0.00482212	0.570209	up	2	Molecular Function:extracellular matrix structural constituent (GO:0005201),Molecular Function:protein binding (GO:0005515)	collagen, type I, alpha	--	ko04510 Focal adhesion ko04512 ECM-receptor interaction ko04933 AGE-RAGE signaling pathway in diabetic complications	Autotransporter adhesin	UW	Intracellular trafficking, secretion, and vesicular transport ; Extracellular structures ;
A0A1D5PJC9	PDZ and LIM domain protein 7	PDLIM7	79.5	82.8	58.9	79.5	82.8	58.9	120	92.1	96	120	92.1	96	0.717949	0.00269489	-0.478047	down	2	Molecular Function:protein binding (GO:0005515),Molecular Function:zinc ion binding (GO:0008270)	--	--	--	--	--	--
A0A1I7Q413	Adseverin	SCIN	4184.3	3844.1	5135	4184.3	3844.1	5135	3327.5	3843.4	3700.2	3327.5	3843.4	3700.2	1.21086	0.0245711	0.276034	up	4	Molecular Function:actin binding (GO:0003779),Molecular Function:calcium ion binding (GO:0005509),Biological Process:actin filament severing (GO:0051014),Molecular Function:actin filament binding (GO:0051015)	gelsolin	--	ko04810 Regulation of actin cytoskeleton	--	--	--
E1C6X1	Uncharacterized protein	PPA2	2361.8	2592.7	2669.5	2361.8	2592.7	2669.5	3078	3705.2	2848.5	3078	3705.2	2848.5	0.791553	0.00740754	-0.337242	down	4	Molecular Function:magnesium ion binding (GO:0000287),Molecular Function:inorganic diphosphatase activity (GO:0004427),Cellular Component:cytoplasm (GO:0005737),Biological Process:phosphate-containing compound metabolic process (GO:0006796)	inorganic pyrophosphatase	3.6.1.1	ko00190 Oxidative phosphorylation	Inorganic pyrophosphatase	CP	Energy production and conversion ; Inorganic ion transport and metabolism ;
F1NNS8	Uncharacterized protein	PRDX4	178	185.2	201.3	178	185.2	201.3	152.6	167.7	149.4	152.6	167.7	149.4	1.20183	0.000257654	0.265234	up	5	Molecular Function:antioxidant activity (GO:0016209),Molecular Function:oxidoreductase activity (GO:0016491),Biological Process:cell redox homeostasis (GO:0045454),Molecular Function:peroxiredoxin activity (GO:0051920),Biological Process:oxidation-reduction process (GO:0055114)	peroxiredoxin (alkyl hydroperoxide reductase subunit C)	1.11.1.15		Alkyl hydroperoxide reductase subunit AhpC (peroxiredoxin)	V	Defense mechanisms ;
A0A1D5NT70	Uncharacterized protein	GSTAL1	6210.4	6027.9	6034.1	6210.4	6027.9	6034.1	4113.3	5137.6	5541.3	4113.3	5137.6	5541.3	1.23527	0.00725215	0.30483	up	3	Molecular Function:glutathione transferase activity (GO:0004364),Molecular Function:protein binding (GO:0005515),Biological Process:metabolic process (GO:0008152)	--	--	--	Glutathione S-transferase	O	Posttranslational modification, protein turnover, chaperones ;
A0A1D5NW86	Uncharacterized protein	FBN3	1464.5	1767.5	1524.1	1464.5	1767.5	1524.1	1179.9	1176.8	1250.5	1179.9	1176.8	1250.5	1.3185	0.000908491	0.3989	up	4	Molecular Function:extracellular matrix structural constituent (GO:0005201),Molecular Function:calcium ion binding (GO:0005509),Molecular Function:protein binding (GO:0005515),Cellular Component:proteinaceous extracellular matrix (GO:0005578)	--	--	--	Uncharacterized surface anchored protein	S	Function unknown ;
A0A1D5P5L5	Uncharacterized protein	MT	2527.9	3324.8	3625.4	2527.9	3324.8	3625.4	3316.8	5140.8	4386.2	3316.8	5140.8	4386.2	0.737951	0.0205706	-0.438402	down	2	Biological Process:metabolic process (GO:0008152),Molecular Function:methyltransferase activity (GO:0008168)	--	--	--	Ubiquinone/menaquinone biosynthesis C-methylase UbiE	H	Coenzyme transport and metabolism ;
A0A1D5PDE6	Myristoylated alanine-rich C-kinase substrate	MARCKS	2223	2318.4	2785.9	2223	2318.4	2785.9	1887.3	1588.3	1975.8	1887.3	1588.3	1975.8	1.34411	0.00118071	0.426655	up	1	Molecular Function:calmodulin binding (GO:0005516)	myristoylated alanine-rich C-kinase substrate	--		--	--	--
O13255	2,5-oligo adenylate synthetase A (Fragment)	OAS*A	3249.1	2674.9	5741.6	3249.1	2674.9	5741.6	2129.5	2304.2	2278.9	2129.5	2304.2	2278.9	1.73787	0.0391383	0.797317	up	8	Molecular Function:RNA binding (GO:0003723),Molecular Function:double-stranded RNA binding (GO:0003725),Molecular Function:protein binding (GO:0005515),Molecular Function:ATP binding (GO:0005524),Biological Process:immune response (GO:0006955),Molecular Function:transferase activity (GO:0016740),Molecular Function:nucleotidyltransferase activity (GO:0016779),Biological Process:defense response to…	2'-5'-oligoadenylate synthase-like protein	--		Ubiquitin	O	Posttranslational modification, protein turnover, chaperones ;
F1NKG5	Dimethylarginine dimethylaminohydrolase 1		2033	1669.9	1534.6	2033	1669.9	1534.6	1888.3	3045.8	2206.4	1888.3	3045.8	2206.4	0.733492	0.0329962	-0.447147	down	4	Biological Process:citrulline metabolic process (GO:0000052),Biological Process:arginine catabolic process (GO:0006527),Molecular Function:dimethylargininase activity (GO:0016403),Biological Process:positive regulation of nitric oxide biosynthetic process (GO:0045429)	dimethylargininase	3.5.3.18	--	N-Dimethylarginine dimethylaminohydrolase	E	Amino acid transport and metabolism ;
A0A1D5NXA6	Uncharacterized protein		2656.5	2816.3	3718	2656.5	2816.3	3718	2564	2513.8	2247.6	2564	2513.8	2247.6	1.25465	0.0297837	0.327283	up	--	--	--	--	--	Secreted protein containing bacterial Ig-like domain and vWFA domain	R	General function prediction only ;
A0A1D5PL70	Melanoma cell adhesion molecule		3998.4	3676.9	3550.6	3998.4	3676.9	3550.6	5052.2	4029.5	4482.2	5052.2	4029.5	4482.2	0.827631	0.00683176	-0.272941	down	1	Molecular Function:protein binding (GO:0005515)	melanoma cell adhesion molecule	--	--	--	--	--
A0A3Q2UAG0	Uncharacterized protein	ANK1	1825.3	1884.6	1879.7	1825.3	1884.6	1879.7	4544.2	2418	2443.5	4544.2	2418	2443.5	0.594278	0.0356072	-0.75079	down	2	Molecular Function:protein binding (GO:0005515),Biological Process:signal transduction (GO:0007165)	ankyrin	--		Chromosome segregation ATPase	D	Cell cycle control, cell division, chromosome partitioning ;
A0A1L1RPC1	Uncharacterized protein	NUGGC	3268.4	3953.3	2092.7	3268.4	3953.3	2092.7	3944.4	4590.8	4699.4	3944.4	4590.8	4699.4	0.703792	0.0105833	-0.50678	down	--	--	--	--	--	--	--	--
V9LU50	Carboxylic ester hydrolase (Fragment)		3682.4	2973.2	2810.4	3682.4	2973.2	2810.4	3228.6	4837.6	5095	3228.6	4837.6	5095	0.719235	0.0190304	-0.475464	down	--	--	carboxylesterase 1	3.1.1.1	ko00983 Drug metabolism - other enzymes ko01100 Metabolic pathways	Carboxylesterase type B	I	Lipid transport and metabolism ;
E1BTM0	Uncharacterized protein	ITIH5	2428.5	2421.9	2880.1	2428.5	2421.9	2880.1	1894.4	2196.6	2336.1	1894.4	2196.6	2336.1	1.2028	0.00659199	0.266394	up	2	Molecular Function:serine-type endopeptidase inhibitor activity (GO:0004867),Biological Process:hyaluronan metabolic process (GO:0030212)	--	--	--	Secreted protein containing bacterial Ig-like domain and vWFA domain	R	General function prediction only ;
Q5ZM28	Uncharacterized protein	RCJMB04_3f15	100	112.4	139.1	100	112.4	139.1	10.5	16.6	18.2	10.5	16.6	18.2	7.75938	2.07e-05	2.95594	up	1	Molecular Function:calcium ion binding (GO:0005509)	--	--	--	--	--	--
F1NX60	Fibulin-1	FBLN1	2077.5	2496.3	2695.9	2077.5	2496.3	2695.9	2098.4	1662.5	1920.9	2098.4	1662.5	1920.9	1.27947	0.00447825	0.355548	up	3	Molecular Function:calcium ion binding (GO:0005509),Molecular Function:protein binding (GO:0005515),Cellular Component:extracellular region (GO:0005576)	fibulin 1/2	--	--	--	--	--
F1NPH3	Uncharacterized protein	VWA1	1749.3	1557.4	1577.9	1749.3	1557.4	1577.9	1911.5	1997.2	1980.2	1911.5	1997.2	1980.2	0.829459	0.00010779	-0.269758	down	1	Molecular Function:protein binding (GO:0005515)	--	--	--	Endonuclease I	L	Replication, recombination and repair ;
A0A1D5P8P3	Uncharacterized protein	COL4A1	1013.2	1232	1210	1013.2	1232	1210	991.8	930.1	809.2	991.8	930.1	809.2	1.26513	0.00168527	0.339287	up	2	Molecular Function:extracellular matrix structural constituent (GO:0005201),Cellular Component:collagen trimer (GO:0005581)	collagen, type IV, alpha	--	ko04510 Focal adhesion ko04512 ECM-receptor interaction ko04933 AGE-RAGE signaling pathway in diabetic complications	Autotransporter adhesin	UW	Intracellular trafficking, secretion, and vesicular transport ; Extracellular structures ;
A0A3Q3B2L3	Uncharacterized protein		1295.3	884.7	1242.5	1295.3	884.7	1242.5	2325.8	1794.9	1423.1	2325.8	1794.9	1423.1	0.617356	0.00598512	-0.695825	down	2	Molecular Function:endopeptidase inhibitor activity (GO:0004866),Cellular Component:extracellular region (GO:0005576)	--	--	--	Uncharacterized conserved protein YfaS, alpha-2-macroglobulin family	R	General function prediction only ;
F1NWJ8	SH3 domain binding glutamate rich protein like 2		2815.4	2560.1	2732.4	2815.4	2560.1	2732.4	2422.7	2035.4	2143.9	2422.7	2035.4	2143.9	1.2281	0.000322311	0.296425	up	--	--	--	--	--	--	--	--
F1NKW9	Proteasome 26S subunit, non-ATPase 5		453.9	353.5	375	453.9	353.5	375	204.6	281.4	339.9	204.6	281.4	339.9	1.43165	0.00397345	0.517679	up	1	Biological Process:proteasome assembly (GO:0043248)	26S proteasome non-ATPase regulatory subunit 5	--	--	--	--	--
A0A1L1RKM6	Uncharacterized protein		139.5	132	131	139.5	132	131	73.6	86.1	136.5	73.6	86.1	136.5	1.35888	0.0328422	0.442417	up	1	Molecular Function:protein binding (GO:0005515)	--	--	--	Tetratricopeptide (TPR) repeat	R	General function prediction only ;
Q6IEC5	Putative ISG12(2) protein	ISG12(2)	1256.7	1044.4	2540.6	1256.7	1044.4	2540.6	739.4	809.3	917.2	739.4	809.3	917.2	1.96346	0.0436611	0.973399	up	1	Cellular Component:integral component of membrane (GO:0016021)	--	--	--	--	--	--
F1NRD7	Dickkopf-related protein 3	DKK3	1383.2	1521.8	1658.8	1383.2	1521.8	1658.8	819.5	996.1	1310.1	819.5	996.1	1310.1	1.46009	0.0018212	0.546056	up	3	Cellular Component:extracellular region (GO:0005576),Biological Process:multicellular organism development (GO:0007275),Biological Process:negative regulation of Wnt signaling pathway (GO:0030178)	--	--	--	--	--	--
Q9DDJ1	Superoxide dismutase	MNSOD	235	291.2	284	235	291.2	284	268.2	190.6	206.6	268.2	190.6	206.6	1.21761	0.0288114	0.284056	up	4	Molecular Function:superoxide dismutase activity (GO:0004784),Biological Process:superoxide metabolic process (GO:0006801),Molecular Function:metal ion binding (GO:0046872),Biological Process:oxidation-reduction process (GO:0055114)	superoxide dismutase, Fe-Mn family	1.15.1.1	ko04068 FoxO signaling pathway ko04146 Peroxisome	Superoxide dismutase	P	Inorganic ion transport and metabolism ;
F1NX21	Uncharacterized protein	CD109	2048.7	2109.3	2414	2048.7	2109.3	2414	2697	2504.6	3052.2	2697	2504.6	3052.2	0.796239	0.00145886	-0.328726	down	3	Molecular Function:endopeptidase inhibitor activity (GO:0004866),Cellular Component:extracellular region (GO:0005576),Cellular Component:extracellular space (GO:0005615)	CD109 antigen	--	--	Uncharacterized conserved protein YfaS, alpha-2-macroglobulin family	R	General function prediction only ;
F1NDF5	Uncharacterized protein		580.8	547.7	642.7	580.8	547.7	642.7	441.6	524.9	463.1	441.6	524.9	463.1	1.23895	0.000732076	0.309116	up	2	Molecular Function:extracellular matrix structural constituent (GO:0005201),Cellular Component:collagen trimer (GO:0005581)	collagen, type IV, alpha	--	ko04510 Focal adhesion ko04512 ECM-receptor interaction ko04933 AGE-RAGE signaling pathway in diabetic complications	Cell division protein DamX, binds to the septal ring, contains C-terminal SPOR domain	D	Cell cycle control, cell division, chromosome partitioning ;
A0A1D5PFM9	Uncharacterized protein	GKN2	1200.2	1865.2	2521.4	1200.2	1865.2	2521.4	742.4	884.4	935	742.4	884.4	935	2.18081	0.00823405	1.12486	up	--	--	--	--	--	--	--	--
Q5ZID0	NmrA-like family domain-containing protein 1	NMRAL1	2190.2	1802.4	1779.9	2190.2	1802.4	1779.9	1710.3	1271.6	1514.5	1710.3	1271.6	1514.5	1.2838	0.00443273	0.360426	up	--	--	--	--	--	Uncharacterized conserved protein YbjT, contains NAD(P)-binding and DUF2867 domains	R	General function prediction only ;
R4GF71	Thymosin beta	TMSB4X	3835.9	4662.4	5027.8	3835.9	4662.4	5027.8	3251.9	3611.8	4069.6	3251.9	3611.8	4069.6	1.23715	0.0109143	0.307017	up	2	Molecular Function:actin monomer binding (GO:0003785),Biological Process:actin filament organization (GO:0007015)	thymosin, beta 4	--	ko04810 Regulation of actin cytoskeleton	--	--	--
F1NZ94	Uncharacterized protein	SCUBE1	119.9	101.3	108.1	119.9	101.3	108.1	65.8	98.7	95.9	65.8	98.7	95.9	1.26459	0.0167714	0.338673	up	2	Molecular Function:calcium ion binding (GO:0005509),Molecular Function:protein binding (GO:0005515)	--	--	--	--	--	--
A0A1D5PPQ2	Fatty acid binding protein 5		2701	2757.5	2133.5	2701	2757.5	2133.5	2135.5	2085.1	2070.1	2135.5	2085.1	2070.1	1.20686	0.0181619	0.271259	up	3	Molecular Function:transporter activity (GO:0005215),Biological Process:transport (GO:0006810),Molecular Function:lipid binding (GO:0008289)	fatty acid-binding protein 5, epidermal	--	ko03320 PPAR signaling pathway	--	--	--
F1NPD5	Uncharacterized protein	CLGN	1639.6	1680.7	2120.8	1639.6	1680.7	2120.8	1271.1	1503.5	1410.4	1271.1	1503.5	1410.4	1.30014	0.00586764	0.378671	up	4	Molecular Function:calcium ion binding (GO:0005509),Cellular Component:endoplasmic reticulum (GO:0005783),Biological Process:protein folding (GO:0006457),Molecular Function:unfolded protein binding (GO:0051082)	calmegin	--	--	--	--	--
E1C9H5	Uncharacterized protein	AADAT	1379.2	1409.5	1842.9	1379.2	1409.5	1842.9	1258.6	1269.4	1149.3	1258.6	1269.4	1149.3	1.25951	0.0189446	0.332864	up	2	Biological Process:biosynthetic process (GO:0009058),Molecular Function:pyridoxal phosphate binding (GO:0030170)	--	--	ko00310 Lysine degradation ko00380 Tryptophan metabolism ko01100 Metabolic pathways ko01210 2-Oxocarboxylic acid metabolism	DNA-binding transcriptional regulator, MocR family, contains an aminotransferase domain	KE	Transcription ; Amino acid transport and metabolism ;
Q5ZM14	Na(+)/H(+) exchange regulatory cofactor NHE-RF1	SLC9A3R1	1616.2	1933.6	1943.2	1616.2	1933.6	1943.2	1337.5	1465.7	1515.1	1337.5	1465.7	1515.1	1.27203	0.00114147	0.347131	up	2	Molecular Function:protein binding (GO:0005515),Molecular Function:protein complex scaffold (GO:0032947)	Na(+)/H(+) exchange regulatory cofactor NHE-RF1	--	ko04530 Tight junction	Periplasmic serine protease, S1-C subfamily, contain C-terminal PDZ domain	O	Posttranslational modification, protein turnover, chaperones ;
Q90753	BRG1 protein	brg1	49.9	62.3	45.5	49.9	62.3	45.5	109.2	59.1	79.4	109.2	59.1	79.4	0.636657	0.0208273	-0.651411	down	7	Molecular Function:protein binding (GO:0005515),Molecular Function:ATP binding (GO:0005524),Cellular Component:nucleus (GO:0005634),Cellular Component:SWI/SNF complex (GO:0016514),Molecular Function:ATPase activity (GO:0016887),Molecular Function:histone binding (GO:0042393),Biological Process:ATP-dependent chromatin remodeling (GO:0043044)	SWI/SNF-related matrix-associated actin-dependent regulator of chromatin subfamily A member 2/4	3.6.4.-		Uncharacterized conserved protein, contains Zn finger domain	S	Function unknown ;
R9PXM5	Uncharacterized protein		6504.4	4184.9	8792.3	6504.4	4184.9	8792.3	9418.7	8837.8	9368.2	9418.7	8837.8	9368.2	0.705224	0.022849	-0.503847	down	1	Molecular Function:protein binding (GO:0005515)	--	--	--	--	--	--
Q5F3B5	Uncharacterized protein	GNAQ	1869.9	1686.9	1621.4	1869.9	1686.9	1621.4	1855	2357.3	2375.2	1855	2357.3	2375.2	0.786065	0.00549498	-0.34728	down	7	Molecular Function:G-protein coupled receptor binding (GO:0001664),Molecular Function:GTPase activity (GO:0003924),Molecular Function:signal transducer activity (GO:0004871),Molecular Function:GTP binding (GO:0005525),Biological Process:G-protein coupled receptor signaling pathway (GO:0007186),Molecular Function:guanyl nucleotide binding (GO:0019001),Molecular Function:G-protein beta/gamma-subuni…	guanine nucleotide-binding protein G(q) subunit alpha	--	ko04020 Calcium signaling pathway ko04261 Adrenergic signaling in cardiomyocytes ko04270 Vascular smooth muscle contraction ko04371 Apelin signaling pathway ko04540 Gap junction ko04912 GnRH signaling pathway ko04916 Melanogenesis	--	--	--
A0A1L1RJB6	Anion exchange protein	SLC4A1	1834.9	1953.4	1739.4	1834.9	1953.4	1739.4	4510.2	2437.9	2264.3	4510.2	2437.9	2264.3	0.600028	0.0430709	-0.736898	down	5	Molecular Function:inorganic anion exchanger activity (GO:0005452),Biological Process:anion transport (GO:0006820),Molecular Function:anion transmembrane transporter activity (GO:0008509),Cellular Component:membrane (GO:0016020),Cellular Component:integral component of membrane (GO:0016021)	solute carrier family 4 (anion exchanger), member 1	--		--	--	--
E1BT44	Alpha-galactosidase	GLA	1600.1	1317.9	1329.9	1600.1	1317.9	1329.9	1484.1	2029.7	1608.4	1484.1	2029.7	1608.4	0.829312	0.0413379	-0.270014	down	1	Biological Process:carbohydrate metabolic process (GO:0005975)	alpha-galactosidase	3.2.1.22	ko00052 Galactose metabolism ko00561 Glycerolipid metabolism ko00600 Sphingolipid metabolism ko00603 Glycosphingolipid biosynthesis - globo and isoglobo series ko04142 Lysosome	Alpha-galactosidase	G	Carbohydrate transport and metabolism ;
A0A3Q2U983	Uncharacterized protein		189.2	254.2	203.2	189.2	254.2	203.2	385.8	237.5	274.8	385.8	237.5	274.8	0.719964	0.0301817	-0.474003	down	--	--	pyruvate carboxylase	6.4.1.1	ko00020 Citrate cycle (TCA cycle) ko00620 Pyruvate metabolism ko01100 Metabolic pathways ko01200 Carbon metabolism ko01230 Biosynthesis of amino acids	Pyruvate carboxylase	C	Energy production and conversion ;
A0A1D5PNR2	Uncharacterized protein	NT5DC3	1189	1385.6	1255	1189	1385.6	1255	1540.3	1628.9	1513.5	1540.3	1628.9	1513.5	0.817819	0.000140434	-0.290147	down	--	--	--	--	--	Chromosome segregation ATPase	D	Cell cycle control, cell division, chromosome partitioning ;
E1BW98	Uncharacterized protein	GNB2	218	185.5	188.5	218	185.5	188.5	244.3	267.4	255.3	244.3	267.4	255.3	0.771838	5.02e-05	-0.373629	down	2	Molecular Function:protein binding (GO:0005515),Biological Process:signal transduction (GO:0007165)	guanine nucleotide-binding protein subunit beta-4	--	ko04371 Apelin signaling pathway	WD40 repeat	R	General function prediction only ;
A0A1D5P7X3	Capping actin protein, gelsolin like		1550.2	1209.7	1695.4	1550.2	1209.7	1695.4	1115.9	996.5	1139.7	1115.9	996.5	1139.7	1.36998	0.00574801	0.454151	up	2	Molecular Function:actin binding (GO:0003779),Biological Process:barbed-end actin filament capping (GO:0051016)	capping protein (actin filament), gelsolin-like	--	--	--	--	--
F1NBT7	Solute carrier family 43 member 3		801.7	825.7	786	801.7	825.7	786	1004.7	1020.6	998.9	1004.7	1020.6	998.9	0.798029	1.09e-08	-0.325487	down	2	Cellular Component:integral component of membrane (GO:0016021),Biological Process:transmembrane transport (GO:0055085)	MFS transporter, LAT3 family, solute carrier family 43, member 3	--	--	--	--	--
A0A1D5PMN6	Uncharacterized protein	KIF1C	163.5	156.2	131.3	163.5	156.2	131.3	306.8	390.3	273	306.8	390.3	273	0.464901	0.000332991	-1.10501	down	5	Molecular Function:microtubule motor activity (GO:0003777),Molecular Function:protein binding (GO:0005515),Molecular Function:ATP binding (GO:0005524),Biological Process:microtubule-based movement (GO:0007018),Molecular Function:microtubule binding (GO:0008017)	kinesin family member 1	--	--	--	--	--
A0A1D5NUN1	Uncharacterized protein	SH3PXD2B	2081.8	2131.4	1893.5	2081.8	2131.4	1893.5	1580.9	1602.8	1808.2	1580.9	1602.8	1808.2	1.22332	0.000188692	0.290804	up	8	Biological Process:eye development (GO:0001654),Molecular Function:protein binding (GO:0005515),Cellular Component:cytoplasm (GO:0005737),Biological Process:heart development (GO:0007507),Molecular Function:superoxide-generating NADPH oxidase activity (GO:0016175),Molecular Function:phosphatidylinositol binding (GO:0035091),Biological Process:bone development (GO:0060348),Biological Process:podos…	--	--	--	--	--	--
A7UEB0	Alpha-1-acid glycoprotein	OGCHI	1948.4	1656.6	1519.3	1948.4	1656.6	1519.3	1005.2	1291.1	1021.3	1005.2	1291.1	1021.3	1.54458	0.000172197	0.627215	up	2	Biological Process:regulation of immune system process (GO:0002682),Cellular Component:extracellular space (GO:0005615)	alpha-1-acid glycoprotein 1	--	--	--	--	--
F1NQF6	Alpha-mannosidase	MAN2B2	1234.8	990.2	1117.2	1234.8	990.2	1117.2	1414	1591.1	1203.8	1414	1591.1	1203.8	0.794079	0.00800478	-0.332645	down	5	Molecular Function:alpha-mannosidase activity (GO:0004559),Biological Process:carbohydrate metabolic process (GO:0005975),Biological Process:mannose metabolic process (GO:0006013),Molecular Function:zinc ion binding (GO:0008270),Molecular Function:mannosidase activity (GO:0015923)	epididymis-specific alpha-mannosidase	3.2.1.24	ko00511 Other glycan degradation	Alpha-mannosidase	G	Carbohydrate transport and metabolism ;
A0A3Q2U8K0	Uncharacterized protein		1731.2	1162	1552.9	1731.2	1162	1552.9	2580.3	2403.4	1680.1	2580.3	2403.4	1680.1	0.667202	0.00638314	-0.583805	down	--	--	--	--	--	--	--	--
A0A3Q2U086	Reticulon	RTN4	163.7	134.4	134.3	163.7	134.4	134.3	206.1	178.1	156.9	206.1	178.1	156.9	0.799113	0.00921621	-0.323529	down	--	--	reticulon-4	--		--	--	--
A0A1D5PE74	Uncharacterized protein	COL5A1	1197.4	1297.1	994.5	1197.4	1297.1	994.5	848.7	931	932.4	848.7	931	932.4	1.28646	0.00468791	0.363403	up	1	Molecular Function:extracellular matrix structural constituent (GO:0005201)	collagen, type V/XI/XXIV/XXVII, alpha	--		Autotransporter adhesin	UW	Intracellular trafficking, secretion, and vesicular transport ; Extracellular structures ;
Q8UWF3	Mothers against decapentaplegic homolog	MADH2	37.6	31.6	39.7	37.6	31.6	39.7	27.4	29.9	30.8	27.4	29.9	30.8	1.2361	0.00462997	0.30579	up	3	Cellular Component:intracellular (GO:0005622),Cellular Component:transcription factor complex (GO:0005667),Biological Process:transforming growth factor beta receptor signaling pathway (GO:0007179)	mothers against decapentaplegic homolog 2/3	--	ko04068 FoxO signaling pathway ko04110 Cell cycle ko04144 Endocytosis ko04218 Cellular senescence ko04350 TGF-beta signaling pathway ko04371 Apelin signaling pathway ko04520 Adherens junction ko04933 AGE-RAGE signaling pathway in diabetic complications	--	--	--
F1NI85	Uncharacterized protein	COMTD1	1964.7	2145.1	2614.6	1964.7	2145.1	2614.6	2140.3	1665.5	1544.1	2140.3	1665.5	1544.1	1.25692	0.0214022	0.329894	up	1	Molecular Function:O-methyltransferase activity (GO:0008171)	--	--	--	Predicted O-methyltransferase YrrM	R	General function prediction only ;
E1C6P3	P2X purinoceptor	P2RX7	1560.2	1749.2	2210	1560.2	1749.2	2210	1425.1	1450.2	1634.4	1425.1	1450.2	1634.4	1.2239	0.0392339	0.29148	up	9	Molecular Function:purinergic nucleotide receptor activity (GO:0001614),Molecular Function:extracellular ATP-gated cation channel activity (GO:0004931),Molecular Function:ion channel activity (GO:0005216),Molecular Function:ATP binding (GO:0005524),Cellular Component:integral component of plasma membrane (GO:0005887),Biological Process:ion transport (GO:0006811),Cellular Component:membrane (GO:00…	P2X purinoceptor 7	--	ko04020 Calcium signaling pathway ko04080 Neuroactive ligand-receptor interaction ko04621 NOD-like receptor signaling pathway	--	--	--
A0A3Q3AFR2	Uncharacterized protein		71.9	71.6	44.5	71.9	71.6	44.5	119.4	68.9	81.2	119.4	68.9	81.2	0.697588	0.0409079	-0.519553	down	2	Molecular Function:protein binding (GO:0005515),Molecular Function:actin filament binding (GO:0051015)	filamin	--	ko04010 MAPK signaling pathway ko04510 Focal adhesion ko05132 Salmonella infection	--	--	--
A0A3Q2TSF9	Uncharacterized protein		157.7	171.4	167.4	157.7	171.4	167.4	328.9	205.1	217.9	328.9	205.1	217.9	0.660327	0.0184957	-0.598747	down	1	Biological Process:cell redox homeostasis (GO:0045454)	--	--	--	Negative regulator of GroEL, contains thioredoxin-like and TPR-like domains	O	Posttranslational modification, protein turnover, chaperones ;
P05081	Adenylate kinase isoenzyme 1	AK1	2833.3	2789.8	2989.9	2833.3	2789.8	2989.9	2365.7	1997.2	2235.6	2365.7	1997.2	2235.6	1.3053	2.89e-05	0.384378	up	3	Molecular Function:ATP binding (GO:0005524),Biological Process:nucleobase-containing compound metabolic process (GO:0006139),Molecular Function:nucleobase-containing compound kinase activity (GO:0019205)	adenylate kinase	2.7.4.3	ko00230 Purine metabolism ko00730 Thiamine metabolism ko01100 Metabolic pathways	Adenylate kinase or related kinase	F	Nucleotide transport and metabolism ;
E1C2Q8	APC membrane recruitment protein 2	AMER2	1021	986.7	902.8	1021	986.7	902.8	711.2	815.1	847.8	711.2	815.1	847.8	1.22594	0.000420054	0.293886	up	--	--	--	--	--	--	--	--
A0A1D5NVS2	Uncharacterized protein	CDH17	834.3	1223.4	1279.7	834.3	1223.4	1279.7	1783.7	1140.5	1733	1783.7	1140.5	1733	0.716611	0.0215718	-0.480738	down	3	Molecular Function:calcium ion binding (GO:0005509),Biological Process:homophilic cell adhesion via plasma membrane adhesion molecules (GO:0007156),Cellular Component:membrane (GO:0016020)	cadherin 17, LI cadherin	--		Large exoprotein involved in heme utilization or adhesion	U	Intracellular trafficking, secretion, and vesicular transport ;
A0A3Q2UBC3	Uncharacterized protein	MFAP5	2197.3	1791	2135.5	2197.3	1791	2135.5	1400	1598.4	1604.8	1400	1598.4	1604.8	1.33034	0.000607905	0.41179	up	1	Cellular Component:microfibril (GO:0001527)	--	--	--	--	--	--
F1CN45	MHC class I antigen		131.7	174.2	124.9	131.7	174.2	124.9	632.3	138.8	363.2	632.3	138.8	363.2	0.379794	0.0481276	-1.39671	down	1	Molecular Function:protein binding (GO:0005515)	major histocompatibility complex, class I	--	ko04144 Endocytosis ko04145 Phagosome ko04218 Cellular senescence ko04514 Cell adhesion molecules (CAMs) ko05168 Herpes simplex infection	--	--	--
A0A1D5NV93	Pyrroline-5-carboxylate reductase	PYCRL	627.1	655.4	586.1	627.1	655.4	586.1	772	787.8	901.7	772	787.8	901.7	0.759131	0.00019912	-0.39758	down	3	Molecular Function:pyrroline-5-carboxylate reductase activity (GO:0004735),Biological Process:proline biosynthetic process (GO:0006561),Biological Process:oxidation-reduction process (GO:0055114)	pyrroline-5-carboxylate reductase	1.5.1.2	ko00330 Arginine and proline metabolism ko01100 Metabolic pathways ko01230 Biosynthesis of amino acids	Pyrroline-5-carboxylate reductase	E	Amino acid transport and metabolism ;
A0A1D5PW67	Uncharacterized protein	TP53I3	1062.5	1295.5	1148	1062.5	1295.5	1148	1390.4	1498.2	1355.4	1390.4	1498.2	1355.4	0.826107	0.00111656	-0.275599	down	2	Molecular Function:oxidoreductase activity (GO:0016491),Biological Process:oxidation-reduction process (GO:0055114)	tumor protein p53-inducible protein 3	1.-.-.-	ko04115 p53 signaling pathway	NADPH:quinone reductase or related Zn-dependent oxidoreductase	CR	Energy production and conversion ; General function prediction only ;
A0A1D5PZ89	Keratin, type I cytoskeletal 14	KRT14	568.4	580.1	409.7	568.4	580.1	409.7	547.6	1067.6	721.8	547.6	1067.6	721.8	0.666752	0.043153	-0.584777	down	2	Molecular Function:structural molecule activity (GO:0005198),Cellular Component:intermediate filament (GO:0005882)	type I keratin, acidic	--	--	--	--	--
A0A1D5PRD6	Uncharacterized protein	FBN2	102.5	74.5	99.7	102.5	74.5	99.7	79.4	79.6	66.6	79.4	79.6	66.6	1.22651	0.0287631	0.294556	up	4	Molecular Function:extracellular matrix structural constituent (GO:0005201),Molecular Function:calcium ion binding (GO:0005509),Molecular Function:protein binding (GO:0005515),Cellular Component:proteinaceous extracellular matrix (GO:0005578)	--	--	--	Uncharacterized surface anchored protein	S	Function unknown ;
F1N849	Uncharacterized protein		759.1	825.5	768.3	759.1	825.5	768.3	595.4	650.9	692	595.4	650.9	692	1.2139	0.000131475	0.279648	up	1	Molecular Function:actin filament binding (GO:0051015)	protein Shroom	--	--	--	--	--
F1NFA4	Uncharacterized protein	ZNFX1	1419.3	1215.6	1602.8	1419.3	1215.6	1602.8	1014.8	1112.6	1227.5	1014.8	1112.6	1227.5	1.26314	0.00686663	0.337012	up	--	--	--	--	--	Superfamily I DNA and/or RNA helicase	L	Replication, recombination and repair ;
F1NI56	Uncharacterized protein	CD276	707.1	910.3	752.3	707.1	910.3	752.3	772.3	556.2	604.5	772.3	556.2	604.5	1.22592	0.0284452	0.293863	up	1	Molecular Function:protein binding (GO:0005515)	immune costimulatory protein B7-H3	--	ko04514 Cell adhesion molecules (CAMs)	--	--	--
A0A089FH04	MHC class I antigen		114.5	120.4	87.6	114.5	120.4	87.6	279.2	134.1	238.2	279.2	134.1	238.2	0.495012	0.00922334	-1.01447	down	1	Molecular Function:protein binding (GO:0005515)	major histocompatibility complex, class I	--	ko04144 Endocytosis ko04145 Phagosome ko04218 Cellular senescence ko04514 Cell adhesion molecules (CAMs) ko05168 Herpes simplex infection	--	--	--
A0A1D5P167	Folate gamma-glutamyl hydrolase	GGH	772.1	793.5	698.7	772.1	793.5	698.7	811.3	1041.8	947.7	811.3	1041.8	947.7	0.808448	0.0064114	-0.306774	down	4	Molecular Function:catalytic activity (GO:0003824),Biological Process:glutamine metabolic process (GO:0006541),Molecular Function:omega peptidase activity (GO:0008242),Molecular Function:hydrolase activity (GO:0016787)	gamma-glutamyl hydrolase	3.4.19.9	ko00790 Folate biosynthesis	Gamma-glutamyl-gamma-aminobutyrate hydrolase PuuD (putrescine degradation), contains GATase1-like domain	E	Amino acid transport and metabolism ;
E1C8N1	Uncharacterized protein	COMP	718	912.7	848.1	718	912.7	848.1	539.2	619.1	608.6	539.2	619.1	608.6	1.40291	0.000587404	0.488421	up	4	Molecular Function:calcium ion binding (GO:0005509),Molecular Function:protein binding (GO:0005515),Cellular Component:extracellular region (GO:0005576),Biological Process:cell adhesion (GO:0007155)	thrombospondin 2/3/4/5	--	ko04145 Phagosome ko04510 Focal adhesion ko04512 ECM-receptor interaction	Alpha-tubulin suppressor and related RCC1 domain-containing proteins	DZ	Cell cycle control, cell division, chromosome partitioning ; Cytoskeleton ;
A0A3Q3ALM7	Uncharacterized protein		805.2	659.3	581.6	805.2	659.3	581.6	526.9	584.9	591.9	526.9	584.9	591.9	1.20097	0.0393648	0.264205	up	--	--	--	--	--	Autotransporter adhesin	UW	Intracellular trafficking, secretion, and vesicular transport ; Extracellular structures ;
A0A1D5PV66	Uncharacterized protein	LOC100857892	953.8	728.8	828.4	953.8	728.8	828.4	1676.9	1139.5	945.9	1676.9	1139.5	945.9	0.667411	0.0283174	-0.583353	down	1	Biological Process:cell-matrix adhesion (GO:0007160)	--	--	--	Type V secretory pathway, adhesin AidA	MU	Cell wall/membrane/envelope biogenesis ; Intracellular trafficking, secretion, and vesicular transport ;
E1BTZ4	Transmembrane protein 214		684.7	729.5	724	684.7	729.5	724	537.8	646.8	589.2	537.8	646.8	589.2	1.20543	0.00087436	0.269553	up	--	--	--	--	--	--	--	--
Q5ZIA0	RNA N6-adenosine-methyltransferase METTL16	METTL16	1512.4	1295.4	871.2	1512.4	1295.4	871.2	1003	629.7	891.6	1003	629.7	891.6	1.45743	0.0234398	0.54343	up	1	Molecular Function:methyltransferase activity (GO:0008168)	methyltransferase	2.1.1.-	--	23S rRNA A1618 N6-methylase RlmF	J	Translation, ribosomal structure and biogenesis ;
A0A3Q2U6X4	Glucosylceramidase		784	668.8	761.3	784	668.8	761.3	769.2	1242.5	927.8	769.2	1242.5	927.8	0.753223	0.0396086	-0.40885	down	2	Molecular Function:glucosylceramidase activity (GO:0004348),Biological Process:sphingolipid metabolic process (GO:0006665)	glucosylceramidase	3.2.1.45	ko00511 Other glycan degradation ko00600 Sphingolipid metabolism ko01100 Metabolic pathways ko04142 Lysosome	O-Glycosyl hydrolase	M	Cell wall/membrane/envelope biogenesis ;
F1NP12	Uncharacterized protein	GSDME	895.2	821.7	861	895.2	821.7	861	1227.6	1018.1	1041.7	1227.6	1018.1	1041.7	0.784176	0.00168895	-0.350751	down	--	--	non-syndromic hearing impairment protein 5	--	--	--	--	--
A0A1D5PSF4	Uncharacterized protein		714.8	713.4	599	714.8	713.4	599	890.3	788.2	804.3	890.3	788.2	804.3	0.816498	0.000769939	-0.29248	down	--	--	acyl-coenzyme A thioesterase 1/2/4	3.1.2.2	ko00062 Fatty acid elongation ko01040 Biosynthesis of unsaturated fatty acids ko01100 Metabolic pathways	Fermentation-respiration switch protein FrsA, has esterase activity, DUF1100 family	T	Signal transduction mechanisms ;
A0A3Q2UEW8	Uncharacterized protein	SLC39A8	265.3	197.9	254.3	265.3	197.9	254.3	136.6	217.2	163.4	136.6	217.2	163.4	1.38728	0.00761951	0.472257	up	4	Cellular Component:membrane (GO:0016020),Biological Process:metal ion transport (GO:0030001),Molecular Function:metal ion transmembrane transporter activity (GO:0046873),Biological Process:transmembrane transport (GO:0055085)	solute carrier family 39 (zinc transporter), member 8	--	ko04216 Ferroptosis	Zinc transporter ZupT	P	Inorganic ion transport and metabolism ;
A0A0A0R1G6	Cytochrome c oxidase subunit 1	COX1	579	398.3	537.8	579	398.3	537.8	425.4	418.9	364.5	425.4	418.9	364.5	1.25339	0.0306044	0.325837	up	7	Molecular Function:cytochrome-c oxidase activity (GO:0004129),Molecular Function:iron ion binding (GO:0005506),Molecular Function:electron carrier activity (GO:0009055),Biological Process:aerobic respiration (GO:0009060),Cellular Component:integral component of membrane (GO:0016021),Molecular Function:heme binding (GO:0020037),Biological Process:oxidation-reduction process (GO:0055114)	cytochrome c oxidase subunit 1	1.9.3.1	ko00190 Oxidative phosphorylation ko01100 Metabolic pathways ko04260 Cardiac muscle contraction	Heme/copper-type cytochrome/quinol oxidase, subunit 1	C	Energy production and conversion ;
A0A1I7Q426	Histone-binding protein RBBP7	RBBP7	176.6	167.5	160.2	176.6	167.5	160.2	130.7	126.8	162.2	130.7	126.8	162.2	1.20157	0.00858767	0.264924	up	1	Molecular Function:protein binding (GO:0005515)	histone-binding protein RBBP7	--	--	WD40 repeat	R	General function prediction only ;
A0A3Q2UF48	Uncharacterized protein		2887.3	2544.5	2537.6	2887.3	2544.5	2537.6	2552.5	1742.8	2061.7	2552.5	1742.8	2061.7	1.25364	0.013518	0.326125	up	2	Molecular Function:serine-type endopeptidase activity (GO:0004252),Biological Process:proteolysis (GO:0006508)	--	--	--	Secreted trypsin-like serine protease	O	Posttranslational modification, protein turnover, chaperones ;
A0A1D5P768	Uncharacterized protein	NAA25	1458.3	1445.4	1475.6	1458.3	1445.4	1475.6	2083.5	1702.9	1617.4	2083.5	1702.9	1617.4	0.810411	0.0129505	-0.303274	down	1	Molecular Function:protein binding (GO:0005515)	N-terminal acetyltransferase B complex non-catalytic subunit	--	--	--	--	--
C7G540	Ovocalyxin-32	OCX32	927.9	1287.1	1065.9	927.9	1287.1	1065.9	1502.5	1858.8	1080.4	1502.5	1858.8	1080.4	0.738659	0.0427829	-0.43702	down	--	--	--	--	--	--	--	--
P02259	Histone H5		1342	1334.4	1491.7	1342	1334.4	1491.7	4197.8	1918.5	1833.1	4197.8	1918.5	1833.1	0.524329	0.049755	-0.931456	down	4	Cellular Component:nucleosome (GO:0000786),Molecular Function:DNA binding (GO:0003677),Cellular Component:nucleus (GO:0005634),Biological Process:nucleosome assembly (GO:0006334)	histone H1/5	--	--	--	--	--
A0A1D5PMW3	Methylthioribulose-1-phosphate dehydratase	APIP	288.1	373.2	384.5	288.1	373.2	384.5	434.7	425.4	397.4	434.7	425.4	397.4	0.83165	0.0126577	-0.265951	down	3	Cellular Component:cytoplasm (GO:0005737),Biological Process:L-methionine biosynthetic process from methylthioadenosine (GO:0019509),Molecular Function:metal ion binding (GO:0046872)	methylthioribulose-1-phosphate dehydratase	4.2.1.109	ko00270 Cysteine and methionine metabolism ko01100 Metabolic pathways	Ribulose-5-phosphate 4-epimerase/Fuculose-1-phosphate aldolase	G	Carbohydrate transport and metabolism ;
Q5ZHY0	Dihydroorotate dehydrogenase (quinone), mitochondrial	DHODH	829.8	713.7	549.8	829.8	713.7	549.8	884.1	782.8	938.3	884.1	782.8	938.3	0.803508	0.0203524	-0.315615	down	2	Cellular Component:cytoplasm (GO:0005737),Biological Process:oxidation-reduction process (GO:0055114)	dihydroorotate dehydrogenase	1.3.5.2	ko00240 Pyrimidine metabolism ko01100 Metabolic pathways	Dihydroorotate dehydrogenase	F	Nucleotide transport and metabolism ;
Q5ZKI5	Uncharacterized protein	RCJMB04_10i19	222.8	93.7	165.5	222.8	93.7	165.5	220.3	221.6	233.5	220.3	221.6	233.5	0.713651	0.0410835	-0.486709	down	5	Molecular Function:SNARE binding (GO:0000149),Molecular Function:protein binding (GO:0005515),Biological Process:ER to Golgi vesicle-mediated transport (GO:0006888),Biological Process:endoplasmic reticulum-Golgi intermediate compartment organization (GO:0097111),Biological Process:autophagosome maturation (GO:0097352)	syntaxin 17	--	ko04130 SNARE interactions in vesicular transport ko04140 Autophagy - animal	--	--	--
A0A3Q2U5Z0	Uncharacterized protein	NME1	282.3	239.3	266.2	282.3	239.3	266.2	263.7	392.7	342	263.7	392.7	342	0.789062	0.0303762	-0.341789	down	5	Molecular Function:nucleoside diphosphate kinase activity (GO:0004550),Biological Process:nucleoside diphosphate phosphorylation (GO:0006165),Biological Process:GTP biosynthetic process (GO:0006183),Biological Process:UTP biosynthetic process (GO:0006228),Biological Process:CTP biosynthetic process (GO:0006241)	nucleoside-diphosphate kinase	2.7.4.6	ko00230 Purine metabolism ko00240 Pyrimidine metabolism ko01100 Metabolic pathways	Nucleoside diphosphate kinase	F	Nucleotide transport and metabolism ;
A0A3Q3AJQ2	Uncharacterized protein		403.2	578.1	449.8	403.2	578.1	449.8	378.1	388.6	397.8	378.1	388.6	397.8	1.22894	0.0432515	0.297414	up	--	--	--	--	--	--	--	--
A0A1L1RLC7	Uncharacterized protein	HTATIP2	895.2	1064.6	943.4	895.2	1064.6	943.4	1195.9	1119	1190.9	1195.9	1119	1190.9	0.828113	0.000667491	-0.2721	down	--	--	oxidoreductase	1.1.1.-	--	Uncharacterized conserved protein YbjT, contains NAD(P)-binding and DUF2867 domains	R	General function prediction only ;
A0A1S7BHL7	Interferon-inducible transmembrane protein 3		315.1	269.6	426.3	315.1	269.6	426.3	278.6	242.6	226.7	278.6	242.6	226.7	1.35178	0.0295764	0.434866	up	2	Biological Process:response to biotic stimulus (GO:0009607),Cellular Component:integral component of membrane (GO:0016021)	interferon induced transmembrane protein	--	--	--	--	--
F1NLP8	Uncharacterized protein	C1QTNF1	306.9	297.2	243.1	306.9	297.2	243.1	305.7	359.1	354.7	305.7	359.1	354.7	0.830996	0.00626674	-0.267087	down	2	Cellular Component:cytoplasm (GO:0005737),Molecular Function:mannosyl-glycoprotein endo-beta-N-acetylglucosaminidase activity (GO:0033925)	mannosyl-glycoprotein endo-beta-N-acetylglucosaminidase	3.2.1.96	ko00511 Other glycan degradation	Endo-beta-N-acetylglucosaminidase D	G	Carbohydrate transport and metabolism ;
Q90940	Calcium-binding protein	P22	765.5	629.7	664.9	765.5	629.7	664.9	1606.8	883.9	926.5	1606.8	883.9	926.5	0.602862	0.0276709	-0.7301	down	--	--	--	--	ko00740 Riboflavin metabolism ko00860 Porphyrin and chlorophyll metabolism ko01100 Metabolic pathways	Uncharacterized conserved protein YbjT, contains NAD(P)-binding and DUF2867 domains	R	General function prediction only ;
A0A1D5PL72	Valosin containing protein interacting protein 1		775.4	812.4	736.7	775.4	812.4	736.7	970.7	869.3	959.8	970.7	869.3	959.8	0.830238	0.000130582	-0.268403	down	--	--	deubiquitinating protein VCIP135	3.4.19.12	--	--	--	--
F1NQP5	Uncharacterized protein	MTMR12	280	261.1	281.8	280	261.1	281.8	360.7	338.9	348.1	360.7	338.9	348.1	0.785435	1.46e-07	-0.348437	down	1	Molecular Function:phosphatase regulator activity (GO:0019208)	myotubularin-related protein 10/11/12	--	--	--	--	--
Q5ZK39	Uncharacterized protein	RCJMB04_13f24	358.9	548.7	616.7	358.9	548.7	616.7	413.7	344.3	368.4	413.7	344.3	368.4	1.35325	0.0411203	0.436428	up	--	--	--	--	--	--	--	--
A0A3Q2UHQ2	Uncharacterized protein	UBE2L6	529	560.9	705.8	529	560.9	705.8	432.3	445.9	451.8	432.3	445.9	451.8	1.35015	0.00614249	0.43312	up	--	--	--	--	--	Ubiquitin-protein ligase	O	Posttranslational modification, protein turnover, chaperones ;
F1NPH6	Uncharacterized protein	STARD5	187.6	201.8	197.8	187.6	201.8	197.8	198.5	274.6	242.5	198.5	274.6	242.5	0.82057	0.0271169	-0.285301	down	2	Molecular Function:lipid binding (GO:0008289),Molecular Function:bile acid binding (GO:0032052)	--	--	--	--	--	--
C4PFJ9	Cathelicidin-3	CATHL3	220.3	280.4	243	220.3	280.4	243	559.3	323.6	297	559.3	323.6	297	0.630308	0.0392848	-0.665872	down	2	Cellular Component:extracellular region (GO:0005576),Biological Process:defense response (GO:0006952)	--	--	--	--	--	--
A0A1D5NVQ5	Uncharacterized protein	VAV2	229.1	318.8	313	229.1	318.8	313	263.8	216.2	228.6	263.8	216.2	228.6	1.21493	0.0405954	0.280874	up	4	Molecular Function:Rho guanyl-nucleotide exchange factor activity (GO:0005089),Molecular Function:protein binding (GO:0005515),Biological Process:regulation of Rho protein signal transduction (GO:0035023),Biological Process:intracellular signal transduction (GO:0035556)	guanine nucleotide exchange factor VAV	--	ko04510 Focal adhesion ko04810 Regulation of actin cytoskeleton	--	--	--
Q9DEQ5	p37NB protein (Fragment)	P37NB	379.8	456.2	493.8	379.8	456.2	493.8	282.7	357.2	306.6	282.7	357.2	306.6	1.40497	0.000798592	0.490535	up	1	Molecular Function:protein binding (GO:0005515)	--	--	--	Leucine-rich repeat (LRR) protein	K	Transcription ;
A0A3Q2U775	Uncharacterized protein		275.9	194.9	147.9	275.9	194.9	147.9	291.4	266	393.2	291.4	266	393.2	0.650852	0.00882811	-0.619598	down	1	Molecular Function:protein binding (GO:0005515)	--	--	--	--	--	--
Q5ZLL0	Vacuolar ATPase assembly integral membrane protein VMA21	VMA21	83.6	90	94.1	83.6	90	94.1	43.1	48	48.8	43.1	48	48.8	1.91351	5.57e-08	0.936221	up	1	Biological Process:vacuolar proton-transporting V-type ATPase complex assembly (GO:0070072)	--	--	--	--	--	--
A0A3Q2U9R2	Uncharacterized protein		417	444	455.3	417	444	455.3	398.9	273.6	407.9	398.9	273.6	407.9	1.21835	0.0341135	0.284923	up	1	Molecular Function:protein binding (GO:0005515)	elongation factor 1-gamma	--		--	--	--
F1P2Q5	Uncharacterized protein	FAS	245.4	246.2	272.2	245.4	246.2	272.2	157.5	249.5	207	157.5	249.5	207	1.24397	0.0299297	0.314956	up	6	Molecular Function:transmembrane signaling receptor activity (GO:0004888),Molecular Function:protein binding (GO:0005515),Biological Process:apoptotic process (GO:0006915),Biological Process:immune response (GO:0006955),Biological Process:signal transduction (GO:0007165),Cellular Component:membrane (GO:0016020)	tumor necrosis factor receptor superfamily member 6	--	ko04010 MAPK signaling pathway ko04060 Cytokine-cytokine receptor interaction ko04115 p53 signaling pathway ko04210 Apoptosis ko04217 Necroptosis ko05164 Influenza A ko05168 Herpes simplex infection	--	--	--
A0A1D5PYU9	Uncharacterized protein	BPHL	132.2	145.2	146.2	132.2	145.2	146.2	223.3	145.2	184.9	223.3	145.2	184.9	0.76545	0.0281738	-0.38562	down	--	--	valacyclovir hydrolase	3.1.-.-	--	Lysophospholipase, alpha-beta hydrolase superfamily	I	Lipid transport and metabolism ;
A0A3Q2TZ57	Uncharacterized protein		219.9	155.1	206.3	219.9	155.1	206.3	241.9	288	215.2	241.9	288	215.2	0.780164	0.0139747	-0.358151	down	1	Molecular Function:protein binding (GO:0005515)	--	--	--	--	--	--
A0A3Q2UAA4	Actin filament associated protein 1 like 2		75.2	70.1	92	75.2	70.1	92	47.8	66.6	63.1	47.8	66.6	63.1	1.3369	0.0050773	0.418893	up	3	Cellular Component:cytoplasm (GO:0005737),Biological Process:regulation of signal transduction (GO:0009966),Molecular Function:signaling adaptor activity (GO:0035591)	--	--	--	--	--	--
A0A3Q2U6B2	Uncharacterized protein	LOC416147	589.1	587	658.4	589.1	587	658.4	484.4	510.6	495.3	484.4	510.6	495.3	1.23096	0.000313625	0.299784	up	3	Molecular Function:protein binding (GO:0005515),Cellular Component:intracellular (GO:0005622),Molecular Function:zinc ion binding (GO:0008270)	--	--	--	--	--	--
A0A3Q2U112	Calcium release-activated calcium channel protein 1	ORAI1	267.6	246.4	218.2	267.6	246.4	218.2	198.6	186	193.9	198.6	186	193.9	1.26569	0.0018612	0.339921	up	--	--	calcium release-activated calcium channel protein 1	--	ko04020 Calcium signaling pathway	--	--	--
Q5ZLZ4	Uncharacterized protein	RCJMB04_4e15	441.9	545.1	604.8	441.9	545.1	604.8	297.3	276.8	303.2	297.3	276.8	303.2	1.81443	0.000429512	0.859517	up	1	Molecular Function:protein binding (GO:0005515)	blocked early in transport 1	--	ko04130 SNARE interactions in vesicular transport	--	--	--
F1NBN4	Uncharacterized protein	LOC422224	758.7	783.3	703.1	758.7	783.3	703.1	567.9	604.8	641.3	567.9	604.8	641.3	1.23765	3.34e-05	0.307605	up	--	--	--	--	--	--	--	--
F1NVW7	Uncharacterized protein	NDUFA11	120.8	119	129.2	120.8	119	129.2	102.2	107.6	94.7	102.2	107.6	94.7	1.21182	4.53e-05	0.277179	up	--	--	NADH dehydrogenase (ubiquinone) 1 alpha subcomplex subunit 11	--	ko00190 Oxidative phosphorylation ko01100 Metabolic pathways	--	--	--
A0A3Q2UAD4	Dihydroxyacetone phosphate acyltransferase	PDCD2	881.8	904.6	873.1	881.8	904.6	873.1	695.5	585.5	747.9	695.5	585.5	747.9	1.31081	0.000768718	0.390457	up	3	Biological Process:metabolic process (GO:0008152),Molecular Function:O-acyltransferase activity (GO:0008374),Biological Process:cellular lipid metabolic process (GO:0044255)	glyceronephosphate O-acyltransferase	2.3.1.42	ko00564 Glycerophospholipid metabolism ko04146 Peroxisome	Glycerol-3-phosphate O-acyltransferase	I	Lipid transport and metabolism ;
R9PXN7	Hematopoietic prostaglandin D synthase	HPGDS	456.4	417.1	352.1	456.4	417.1	352.1	990.2	722.3	473.8	990.2	722.3	473.8	0.560582	0.0184856	-0.835003	down	1	Molecular Function:protein binding (GO:0005515)	--	--	ko00480 Glutathione metabolism ko00590 Arachidonic acid metabolism ko00980 Metabolism of xenobiotics by cytochrome P450 ko00982 Drug metabolism - cytochrome P450 ko01100 Metabolic pathways	Glutathione S-transferase	O	Posttranslational modification, protein turnover, chaperones ;
F1NM51	Uncharacterized protein	ABCC3	295.3	275.9	310.8	295.3	275.9	310.8	325.2	399.5	370.7	325.2	399.5	370.7	0.805185	0.00211184	-0.312607	down	5	Molecular Function:ATP binding (GO:0005524),Biological Process:transport (GO:0006810),Cellular Component:integral component of membrane (GO:0016021),Molecular Function:ATPase activity (GO:0016887),Biological Process:transmembrane transport (GO:0055085)	ATP-binding cassette, subfamily C (CFTR/MRP), member 3	--	ko02010 ABC transporters	ABC-type multidrug transport system, ATPase and permease component	V	Defense mechanisms ;
R4GH93	S100 calcium binding protein A4		639.8	1100.1	957.2	639.8	1100.1	957.2	492.3	397.9	579.3	492.3	397.9	579.3	1.83539	0.00367564	0.876084	up	1	Molecular Function:calcium ion binding (GO:0005509)	--	--	--	--	--	--
E1C1L2	Uncharacterized protein	TFCP2L1	179.8	194.9	170.4	179.8	194.9	170.4	319.6	190.9	365.4	319.6	190.9	365.4	0.622331	0.0201776	-0.684245	down	--	--	transcription factor CP2 and related proteins	--	--	--	--	--
A0A1D5P181	Uncharacterized protein	COQ10A	580.1	480.1	453.5	580.1	480.1	453.5	577.6	590.5	664	577.6	590.5	664	0.82621	0.00608904	-0.275419	down	--	--	coenzyme Q-binding protein COQ10	--	--	Ribosome association toxin PasT (RatA) of the RatAB toxin-antitoxin module	J	Translation, ribosomal structure and biogenesis ;
E1BRC4	Uncharacterized protein	BET1	36.1	36.7	39.6	36.1	36.7	39.6	31.2	27.6	27.9	31.2	27.6	27.9	1.29642	6.59e-06	0.374538	up	1	Molecular Function:protein binding (GO:0005515)	blocked early in transport 1	--	ko04130 SNARE interactions in vesicular transport	--	--	--
Q5ZJB5	Uncharacterized protein	MCFD2	328.2	366.4	381.8	328.2	366.4	381.8	316.7	259	238.4	316.7	259	238.4	1.3222	0.000929097	0.402936	up	1	Molecular Function:calcium ion binding (GO:0005509)	multiple coagulation factor deficiency protein 2	--	--	--	--	--
F1P201	Uncharacterized protein	VCAM1	385.7	300.8	334.5	385.7	300.8	334.5	456.4	360.7	409	456.4	360.7	409	0.832722	0.0155482	-0.264094	down	5	Molecular Function:protein binding (GO:0005515),Biological Process:cell adhesion (GO:0007155),Cellular Component:membrane (GO:0016020),Cellular Component:integral component of membrane (GO:0016021),Biological Process:single organismal cell-cell adhesion (GO:0016337)	vascular cell adhesion molecule 1	--	ko04514 Cell adhesion molecules (CAMs) ko04933 AGE-RAGE signaling pathway in diabetic complications	Uncharacterized surface anchored protein	S	Function unknown ;
F1NPE6	Vesicle transport protein	SFT2D1	74.7	80.9	80.9	74.7	80.9	80.9	67.5	64.5	57.3	67.5	64.5	57.3	1.24934	8.78e-05	0.321166	up	3	Biological Process:transport (GO:0006810),Cellular Component:integral component of membrane (GO:0016021),Biological Process:vesicle-mediated transport (GO:0016192)	--	--	--	--	--	--
A4PBT0	Metallothionein	MT1	454.5	255.2	228.4	454.5	255.2	228.4	465.2	446.4	449.4	465.2	446.4	449.4	0.689273	0.025942	-0.536853	down	1	Molecular Function:metal ion binding (GO:0046872)	metallothionein 1/2	--		--	--	--
Q6VYA3	Sclerostin domain-containing protein 1	SOSTDC1	234.2	266.1	347.9	234.2	266.1	347.9	112.6	145.8	290.2	112.6	145.8	290.2	1.54612	0.038063	0.62865	up	1	Cellular Component:extracellular space (GO:0005615)	--	--	--	--	--	--
A0A1D5PHS5	GTP binding protein overexpressed in skeletal muscle		369.5	423.2	380.5	369.5	423.2	380.5	548.8	429.7	453.8	548.8	429.7	453.8	0.819102	0.0111891	-0.287885	down	4	Molecular Function:GTP binding (GO:0005525),Biological Process:signal transduction (GO:0007165),Biological Process:small GTPase mediated signal transduction (GO:0007264),Cellular Component:membrane (GO:0016020)	GTP binding protein overexpressed in skeletal muscle	--	--	--	--	--
F1C6V6	MHC class II antigen beta chain	B-LB	117.1	149.1	117.3	117.1	149.1	117.3	107.1	96.9	111.1	107.1	96.9	111.1	1.21707	0.017647	0.283417	up	5	Molecular Function:protein binding (GO:0005515),Biological Process:immune response (GO:0006955),Cellular Component:membrane (GO:0016020),Biological Process:antigen processing and presentation (GO:0019882),Cellular Component:MHC class II protein complex (GO:0042613)	major histocompatibility complex, class II	--	ko04145 Phagosome ko04514 Cell adhesion molecules (CAMs) ko04672 Intestinal immune network for IgA production ko05164 Influenza A ko05168 Herpes simplex infection	--	--	--
Q5ZHV4	Phosphoglycerate mutase	BPGM	391.1	313.9	348.5	391.1	313.9	348.5	416	441.1	513.7	416	441.1	513.7	0.768529	0.00127695	-0.379828	down	2	Molecular Function:phosphoglycerate mutase activity (GO:0004619),Biological Process:glycolytic process (GO:0006096)	--	--	ko00010 Glycolysis / Gluconeogenesis ko00260 Glycine, serine and threonine metabolism ko01100 Metabolic pathways	Phosphoglycerate mutase (BPG-dependent)	G	Carbohydrate transport and metabolism ;
R4GH95	Uncharacterized protein	GPRIN3	328.5	343.2	361.9	328.5	343.2	361.9	349.4	237.2	227.7	349.4	237.2	227.7	1.26931	0.0306284	0.344046	up	--	--	--	--	--	--	--	--
F1NRD4	Uncharacterized protein	ADIPOQ	388.2	383.8	375.8	388.2	383.8	375.8	542.9	442.6	418.6	542.9	442.6	418.6	0.817463	0.0162052	-0.290774	down	--	--	adiponectin	--	ko03320 PPAR signaling pathway ko04920 Adipocytokine signaling pathway	Type V secretory pathway, adhesin AidA	MU	Cell wall/membrane/envelope biogenesis ; Intracellular trafficking, secretion, and vesicular transport ;
F1P3X8	Transmembrane protein 222		359.5	205	217.8	359.5	205	217.8	169.4	162.2	166.6	169.4	162.2	166.6	1.57025	0.0292182	0.650997	up	--	--	transmembrane protein 222	--		--	--	--
A0A1D5PQ40	Neural cell adhesion molecule 1	NCAM1	76.5	95	89.4	76.5	95	89.4	66.3	84.1	64.5	66.3	84.1	64.5	1.21405	0.0156734	0.279831	up	3	Molecular Function:protein binding (GO:0005515),Biological Process:cell adhesion (GO:0007155),Cellular Component:membrane (GO:0016020)	neural cell adhesion molecule	--	ko04514 Cell adhesion molecules (CAMs)	Uncharacterized conserved protein YjdB, contains Ig-like domain	R	General function prediction only ;
R4GJZ3	Uncharacterized protein	PINLYP	127	134.9	137.5	127	134.9	137.5	102.5	107.4	96.8	102.5	107.4	96.8	1.30225	6.07e-07	0.381006	up	2	Molecular Function:phospholipase inhibitor activity (GO:0004859),Cellular Component:extracellular region (GO:0005576)	--	--	--	--	--	--
E1BRV6	Uncharacterized protein	SLC1A4	160.2	187.1	189.7	160.2	187.1	189.7	228.6	207.7	251.2	228.6	207.7	251.2	0.781091	0.000628717	-0.356438	down	2	Molecular Function:symporter activity (GO:0015293),Cellular Component:integral component of membrane (GO:0016021)	solute carrier family 1 (glutamate/neutral amino acid transporter), member 4	--	--	Na+/H+-dicarboxylate symporter	C	Energy production and conversion ;
Q5ZJ72	Uncharacterized protein	RCJMB04_20e14	128.2	128	154.1	128.2	128	154.1	82.1	90.8	108.9	82.1	90.8	108.9	1.456	0.000184436	0.542008	up	8	Biological Process:nuclear-transcribed mRNA poly(A) tail shortening (GO:0000289),Molecular Function:nucleic acid binding (GO:0003676),Molecular Function:RNA binding (GO:0003723),Molecular Function:poly(A)-specific ribonuclease activity (GO:0004535),Cellular Component:nucleus (GO:0005634),Cellular Component:cytoplasm (GO:0005737),Biological Process:mRNA catabolic process (GO:0006402),Molecular Fun…	poly(A)-specific ribonuclease	3.1.13.4	ko03018 RNA degradation	--	--	--
A0A1D5PKQ8	Uncharacterized protein	CYP2C18	510.7	315.7	343.5	510.7	315.7	343.5	172.9	317.6	320.6	172.9	317.6	320.6	1.44236	0.0368862	0.528434	up	3	Molecular Function:iron ion binding (GO:0005506),Molecular Function:heme binding (GO:0020037),Biological Process:oxidation-reduction process (GO:0055114)	cytochrome P450 family 2 subfamily C	1.14.14.1	ko00140 Steroid hormone biosynthesis ko00590 Arachidonic acid metabolism ko00591 Linoleic acid metabolism ko00830 Retinol metabolism ko01100 Metabolic pathways	Cytochrome P450	QV	Secondary metabolites biosynthesis, transport and catabolism ; Defense mechanisms ;
A0A1D5NYS9	Oxysterol-binding protein		88.2	72.3	91.5	88.2	72.3	91.5	42.2	74.7	64.9	42.2	74.7	64.9	1.38614	0.0107203	0.471072	up	--	--	oxysterol-binding protein-related protein 9/10/11	--	--	--	--	--
F1NXU6	Uncharacterized protein	ABHD11	568.1	360.9	595.6	568.1	360.9	595.6	461.4	360.4	317.3	461.4	360.4	317.3	1.33843	0.0448362	0.420536	up	--	--	abhydrolase domain-containing protein 11	--	--	Lysophospholipase, alpha-beta hydrolase superfamily	I	Lipid transport and metabolism ;
E1C3Q7	RAB interacting factor		216.8	254.7	243.7	216.8	254.7	243.7	350.5	281.7	264.5	350.5	281.7	264.5	0.797591	0.0129132	-0.326279	down	2	Molecular Function:guanyl-nucleotide exchange factor activity (GO:0005085),Biological Process:small GTPase mediated signal transduction (GO:0007264)	guanine nucleotide exchange factor	--	--	--	--	--
F1NPI8	Uncharacterized protein	PYROXD1	120.6	165.2	175.9	120.6	165.2	175.9	114.1	130.8	129.4	114.1	130.8	129.4	1.2335	0.0410742	0.302761	up	2	Molecular Function:oxidoreductase activity (GO:0016491),Biological Process:oxidation-reduction process (GO:0055114)	--	--	--	NADPH-dependent 2,4-dienoyl-CoA reductase, sulfur reductase, or a related oxidoreductase	I	Lipid transport and metabolism ;
A0A1L1RTY1	Chromodomain helicase DNA binding protein 1 like		102.9	94.3	113	102.9	94.3	113	66	85.7	86.5	66	85.7	86.5	1.30227	0.00146873	0.381025	up	4	Molecular Function:ATP-dependent DNA helicase activity (GO:0004003),Molecular Function:ATP binding (GO:0005524),Biological Process:DNA repair (GO:0006281),Biological Process:chromatin remodeling (GO:0006338)	chromodomain-helicase-DNA-binding protein 1-like	3.6.4.12	--	Uncharacterized conserved protein, contains Zn finger domain	S	Function unknown ;
Q5ZI97	Uncharacterized protein	SPATA2	145.5	135.8	143	145.5	135.8	143	117.9	97.1	88.6	117.9	97.1	88.6	1.39756	0.000414558	0.482913	up	--	--	spermatogenesis-associated protein 2	--	ko04217 Necroptosis	--	--	--
R4GJJ0	Protrudin	ZFYVE27	481.1	436.9	436.5	481.1	436.9	436.5	329.5	371.2	408.4	329.5	371.2	408.4	1.22126	0.00117568	0.288371	up	1	Molecular Function:metal ion binding (GO:0046872)	protrudin	--	ko04144 Endocytosis	--	--	--
A0A1D5P1M7	Microfibril associated protein 2		477.6	392.9	474.9	477.6	392.9	474.9	303.4	362.3	442.6	303.4	362.3	442.6	1.21393	0.0314882	0.279687	up	1	Cellular Component:microfibril (GO:0001527)	--	--	--	--	--	--
A0A3Q2UFX3	Uncharacterized protein		135.1	125.7	126.2	135.1	125.7	126.2	225.6	152.8	143.2	225.6	152.8	143.2	0.741948	0.0411847	-0.43061	down	--	--	--	--	--	--	--	--
E1C0X8	Uncharacterized protein	KCNRG	230.1	241.7	183.1	230.1	241.7	183.1	251.5	343	272.4	251.5	343	272.4	0.75545	0.00861595	-0.404591	down	2	Molecular Function:protein binding (GO:0005515),Biological Process:protein homooligomerization (GO:0051260)	--	--	--	--	--	--
Q8UWC1	CFUT9	cFuc-TIX	101.8	85.7	105.6	101.8	85.7	105.6	71.4	70.4	65.1	71.4	70.4	65.1	1.41663	0.000389413	0.502459	up	3	Biological Process:protein glycosylation (GO:0006486),Molecular Function:fucosyltransferase activity (GO:0008417),Cellular Component:membrane (GO:0016020)	4-galactosyl-N-acetylglucosaminide 3-alpha-L-fucosyltransferase	2.4.1.152	ko00515 Mannose type O-glycan biosynthesis ko00601 Glycosphingolipid biosynthesis - lacto and neolacto series ko00603 Glycosphingolipid biosynthesis - globo and isoglobo series ko01100 Metabolic pathways	--	--	--
E1C8E4	Uncharacterized protein		172.9	163.2	204.4	172.9	163.2	204.4	147.3	139.1	132.4	147.3	139.1	132.4	1.29059	0.00256101	0.368033	up	2	Molecular Function:structural molecule activity (GO:0005198),Cellular Component:intermediate filament (GO:0005882)	type I keratin, acidic	--	--	--	--	--
A0A1L1S057	Uncharacterized protein	MGARP	43.2	45.1	49.7	43.2	45.1	49.7	67.9	51.4	60.7	67.9	51.4	60.7	0.766667	0.00411466	-0.383329	down	2	Cellular Component:mitochondrion (GO:0005739),Biological Process:anterograde axonal transport (GO:0008089)	--	--	--	--	--	--
F1NUY0	Protein arginine methyltransferase NDUFAF7		325.3	289.3	346.2	325.3	289.3	346.2	220.7	298.2	276	220.7	298.2	276	1.20871	0.0130297	0.273463	up	--	--	--	--	--	SAM-dependent methyltransferase, MidA family	R	General function prediction only ;
E1BT07	Uncharacterized protein	CBY1	194.4	182.2	185.2	194.4	182.2	185.2	144.2	140.4	163.2	144.2	140.4	163.2	1.25458	9.05e-05	0.327202	up	--	--	--	--	--	--	--	--
Q5ZIF6	Uncharacterized protein	ZMAT2	80.6	78.9	93.4	80.6	78.9	93.4	54.1	77.9	66.2	54.1	77.9	66.2	1.27598	0.00716251	0.35161	up	2	Molecular Function:nucleic acid binding (GO:0003676),Molecular Function:zinc ion binding (GO:0008270)	U4/U6.U5 tri-snRNP component SNU23	--	ko03040 Spliceosome	--	--	--
A0A3Q2U4G6	Microtubule-associated protein	MAP2	310.7	259.4	264.6	310.7	259.4	264.6	421.5	405.8	363	421.5	405.8	363	0.701252	1.44e-05	-0.511996	down	3	Biological Process:microtubule bundle formation (GO:0001578),Molecular Function:tubulin binding (GO:0015631),Biological Process:central nervous system neuron development (GO:0021954)	microtubule-associated protein 2	--	--	--	--	--
E1C735	S-adenosylmethionine synthase	MAT1A	74.1	84.2	73.6	74.1	84.2	73.6	118.4	94.3	79.4	118.4	94.3	79.4	0.793906	0.0374502	-0.33296	down	3	Molecular Function:methionine adenosyltransferase activity (GO:0004478),Molecular Function:ATP binding (GO:0005524),Biological Process:S-adenosylmethionine biosynthetic process (GO:0006556)	S-adenosylmethionine synthetase	2.5.1.6	ko00270 Cysteine and methionine metabolism ko01100 Metabolic pathways ko01230 Biosynthesis of amino acids	S-adenosylmethionine synthetase	H	Coenzyme transport and metabolism ;
F1NH72	Uncharacterized protein	DEF6	562.3	388.6	548.3	562.3	388.6	548.3	276.6	425.8	327.4	276.6	425.8	327.4	1.45582	0.00630804	0.541829	up	--	--	--	--	--	--	--	--
E1C7W7	Transgelin	TAGLN3	301	361.6	325.7	301	361.6	325.7	287.7	272.4	255.1	287.7	272.4	255.1	1.21234	0.00204556	0.277795	up	2	Molecular Function:protein binding (GO:0005515),Molecular Function:actin filament binding (GO:0051015)	transgelin	--	--	--	--	--
E1C9F4	Uncharacterized protein	PSPH	173.4	197.2	176.5	173.4	197.2	176.5	156.7	145.2	152	156.7	145.2	152	1.20533	0.000564638	0.26943	up	--	--	phosphoserine phosphatase	3.1.3.3	ko00260 Glycine, serine and threonine metabolism ko01100 Metabolic pathways ko01200 Carbon metabolism ko01230 Biosynthesis of amino acids	Phosphoserine phosphatase	E	Amino acid transport and metabolism ;
A0A3Q2UA15	Uncharacterized protein	GNPTG	17.7	20	16.8	17.7	20	16.8	14.6	13.1	17.3	14.6	13.1	17.3	1.21111	0.00989836	0.276331	up	--	--	N-acetylglucosamine-1-phosphate transferase, gamma subunit	--	ko04142 Lysosome	--	--	--
Q5ZHT1	Acyl-CoA dehydrogenase family member 11	ACAD11	455.2	417.1	351	455.2	417.1	351	570.9	637.2	603.4	570.9	637.2	603.4	0.675297	1.85e-05	-0.566407	down	4	Molecular Function:acyl-CoA dehydrogenase activity (GO:0003995),Biological Process:metabolic process (GO:0008152),Molecular Function:flavin adenine dinucleotide binding (GO:0050660),Biological Process:oxidation-reduction process (GO:0055114)	acyl-CoA dehydrogenase family member 11	--	--	Acyl-CoA dehydrogenase related to the alkylation response protein AidB	I	Lipid transport and metabolism ;
A0A3Q3ARK5	Uncharacterized protein	MUC13	234.2	292.7	209.3	234.2	292.7	209.3	370	289.8	274.8	370	289.8	274.8	0.787717	0.0223521	-0.344251	down	--	--	mucin-13	--	--	Outer membrane protein assembly factor BamD, BamD/ComL family	M	Cell wall/membrane/envelope biogenesis ;
A0A3Q2TZD9	Uncharacterized protein		39.3	44	41.6	39.3	44	41.6	43.4	66.1	61.9	43.4	66.1	61.9	0.728705	0.0162302	-0.456594	down	3	Cellular Component:proteinaceous extracellular matrix (GO:0005578),Molecular Function:metallopeptidase activity (GO:0008237),Molecular Function:zinc ion binding (GO:0008270)	--	--	--	--	--	--
A0A3Q2U2X1	Neuronal pentraxin 1		332.4	303.9	352.7	332.4	303.9	352.7	320.3	552.5	505.3	320.3	552.5	505.3	0.717655	0.0333182	-0.478638	down	--	--	--	--	--	--	--	--
F1NSG1	Fibronectin type III domain containing 1		229.1	204.3	236.2	229.1	204.3	236.2	263.1	311.8	256.6	263.1	311.8	256.6	0.805292	0.00282489	-0.312417	down	1	Molecular Function:protein binding (GO:0005515)	--	--	--	--	--	--
E1BY42	Uncharacterized protein	IGHMBP2	171.1	176.5	160.1	171.1	176.5	160.1	134	146.8	132.9	134	146.8	132.9	1.22722	2.04e-05	0.295391	up	2	Molecular Function:nucleic acid binding (GO:0003676),Molecular Function:zinc ion binding (GO:0008270)	--	--	--	Superfamily I DNA and/or RNA helicase	L	Replication, recombination and repair ;
A0A3Q2TV85	Uncharacterized protein		88	95	98.9	88	95	98.9	154.1	170.9	93.2	154.1	170.9	93.2	0.674079	0.0282398	-0.56901	down	--	--	--	--	--	--	--	--
A0A1D5NZ92	Uncharacterized protein	CBX5	240.8	284	261	240.8	284	261	223.8	177.8	209.8	223.8	177.8	209.8	1.28525	0.000568505	0.362046	up	1	Cellular Component:nucleus (GO:0005634)	chromobox protein 5	--	--	--	--	--
A0A1D5PJZ8	Uncharacterized protein	PATL1	730.9	819.4	643.9	730.9	819.4	643.9	913.8	788.1	1045.3	913.8	788.1	1045.3	0.798704	0.0103832	-0.324267	down	--	--	DNA topoisomerase 2-associated protein PAT1	--	ko03018 RNA degradation	--	--	--
R4GIP3	Uncharacterized protein	ATXN1L	115.2	122.4	119.7	115.2	122.4	119.7	87.7	90.1	106.7	87.7	90.1	106.7	1.25589	0.000802239	0.328707	up	2	Molecular Function:RNA binding (GO:0003723),Molecular Function:protein binding (GO:0005515)	--	--	--	--	--	--
A0A1L1RTQ0	Uncharacterized protein	MORF4L1	97.8	88.8	95	97.8	88.8	95	67.2	85.1	71.8	67.2	85.1	71.8	1.25658	0.0012821	0.329505	up	2	Cellular Component:nucleus (GO:0005634),Biological Process:chromatin organization (GO:0006325)	mortality factor 4-like protein 1	--	--	--	--	--
E1BQ44	Uncharacterized protein	NDUFA1	133.8	149.1	138.8	133.8	149.1	138.8	124.6	106.4	110.1	124.6	106.4	110.1	1.23629	0.000169077	0.306022	up	--	--	NADH dehydrogenase (ubiquinone) 1 alpha subcomplex subunit 1	--	ko00190 Oxidative phosphorylation ko01100 Metabolic pathways	--	--	--
A0A0B4ZV97	NADH-ubiquinone oxidoreductase chain 2	ND2	447.2	466.6	463.2	447.2	466.6	463.2	372.9	364.9	326.4	372.9	364.9	326.4	1.29393	2e-05	0.371759	up	2	Molecular Function:NADH dehydrogenase (ubiquinone) activity (GO:0008137),Biological Process:oxidation-reduction process (GO:0055114)	NADH-ubiquinone oxidoreductase chain 2	1.6.5.3	ko00190 Oxidative phosphorylation ko01100 Metabolic pathways	NADH:ubiquinone oxidoreductase subunit 2 (chain N)	C	Energy production and conversion ;
Q76EY7	Syndecan	SDC2	190	222.7	237.1	190	222.7	237.1	371.5	335.1	247.7	371.5	335.1	247.7	0.680918	0.00562164	-0.554447	down	1	Cellular Component:membrane (GO:0016020)	syndecan 2	--	ko04514 Cell adhesion molecules (CAMs)	--	--	--
A0A1L1RTX2	Uncharacterized protein		129.5	74.3	119.8	129.5	74.3	119.8	76.3	75.2	88.4	76.3	75.2	88.4	1.3489	0.0482102	0.431778	up	--	--	C-type lectin domain family 2 member D	--	--	Uncharacterized conserved protein RhaS, contains 28 RHS repeats	R	General function prediction only ;
A0A3Q2TTU5	Solute carrier family 13 member 5		335.4	427.3	346.1	335.4	427.3	346.1	330.5	223.2	297.9	330.5	223.2	297.9	1.30202	0.0104125	0.380751	up	4	Molecular Function:transporter activity (GO:0005215),Biological Process:sodium ion transport (GO:0006814),Cellular Component:membrane (GO:0016020),Biological Process:transmembrane transport (GO:0055085)	solute carrier family 13 (sodium-dependent dicarboxylate transporter), member 2/3/5	--	--	Di- and tricarboxylate transporter	G	Carbohydrate transport and metabolism ;
A0A3Q2UH50	Uncharacterized protein		67	60.4	73.8	67	60.4	73.8	70.1	101.5	77.3	70.1	101.5	77.3	0.808357	0.0459731	-0.306936	down	--	--	low density lipoprotein receptor adapter protein 1	--	ko04144 Endocytosis	--	--	--
R4GI63	NHL repeat containing 4		147.9	148.4	135.4	147.9	148.4	135.4	109.5	125.8	123.8	109.5	125.8	123.8	1.20217	0.000213444	0.265643	up	1	Molecular Function:protein binding (GO:0005515)	--	--	--	DNA-binding beta-propeller fold protein YncE	R	General function prediction only ;
A0A3Q2TYB5	Uncharacterized protein		72.3	96.1	75.1	72.3	96.1	75.1	78.6	59.1	60.4	78.6	59.1	60.4	1.22918	0.0354281	0.297693	up	3	Molecular Function:calcium ion binding (GO:0005509),Biological Process:homophilic cell adhesion via plasma membrane adhesion molecules (GO:0007156),Cellular Component:membrane (GO:0016020)	cadherin-related family member 3	--	--	PKD repeat	S	Function unknown ;
A0A3Q3A9A3	Uncharacterized protein	VEZT	64.4	88.6	61.3	64.4	88.6	61.3	84.4	103.8	91.9	84.4	103.8	91.9	0.765084	0.00888692	-0.38631	down	2	Biological Process:single organismal cell-cell adhesion (GO:0016337),Molecular Function:myosin binding (GO:0017022)	--	--	--	--	--	--
Q27J90	Leukocyte ribonuclease A-2		240.3	321.5	214.8	240.3	321.5	214.8	392.7	321.1	292	392.7	321.1	292	0.772122	0.0205852	-0.3731	down	1	Molecular Function:nucleic acid binding (GO:0003676)	--	--	--	--	--	--
F1NZW9	Uncharacterized protein	SLC35A2	90.2	96.8	101.4	90.2	96.8	101.4	79.7	72.5	74.4	79.7	72.5	74.4	1.27273	1.95e-05	0.347923	up	4	Cellular Component:Golgi membrane (GO:0000139),Molecular Function:sugar:proton symporter activity (GO:0005351),Biological Process:carbohydrate transport (GO:0008643),Cellular Component:integral component of membrane (GO:0016021)	solute carrier family 35 (UDP-sugar transporter), member A1/2/3	--	--	--	--	--
A0A1D5PNI0	Uncharacterized protein	CPNE4	134.8	174.2	146.8	134.8	174.2	146.8	200.3	162.6	189.2	200.3	162.6	189.2	0.825575	0.0105095	-0.276529	down	1	Molecular Function:protein binding (GO:0005515)	--	--	--	--	--	--
A0A1L1RZK6	Uncharacterized protein		121.1	97.7	86.7	121.1	97.7	86.7	10.4	104.8	12.4	10.4	104.8	12.4	2.3942	0.0284276	1.25954	up	--	--	probable transcription factor PML	--	ko04120 Ubiquitin mediated proteolysis ko04144 Endocytosis ko05164 Influenza A ko05168 Herpes simplex infection	--	--	--
A0A1D5PS57	Chloride channel protein	CLCN7	132.2	100.7	100.8	132.2	100.7	100.8	87.7	99.7	88.5	87.7	99.7	88.5	1.2095	0.03253	0.274406	up	4	Molecular Function:voltage-gated chloride channel activity (GO:0005247),Biological Process:chloride transport (GO:0006821),Cellular Component:membrane (GO:0016020),Biological Process:transmembrane transport (GO:0055085)	chloride channel 7	--	--	Nucleotide-binding universal stress protein, UspA family	T	Signal transduction mechanisms ;
A0A3Q2UNM8	Polypyrimidine tract binding protein 2		54.3	49	66.1	54.3	49	66.1	41.9	41.9	43.2	41.9	41.9	43.2	1.33386	0.00675113	0.415605	up	1	Molecular Function:nucleic acid binding (GO:0003676)	polypyrimidine tract-binding protein 2	--	--	--	--	--
R4GKP5	Uncharacterized protein	BORCS6	137.2	133.2	133.1	137.2	133.2	133.1	113	105.5	113.1	113	105.5	113.1	1.21683	1.48e-06	0.283125	up	--	--	BLOC-1 related complex subunit 6	--	--	--	--	--
F1NT45	Uncharacterized protein	NIFK	128.4	130.7	127.3	128.4	130.7	127.3	197.4	146.8	141.5	197.4	146.8	141.5	0.795553	0.0322748	-0.32997	down	1	Molecular Function:nucleic acid binding (GO:0003676)	nucleolar protein 15	--	--	RNA recognition motif (RRM) domain	J	Translation, ribosomal structure and biogenesis ;
Q7LZ15	Polyprotein (Fragments)		26.3	62.7	28.2	26.3	62.7	28.2	19.5	17.7	18.1	19.5	17.7	18.1	2.11935	0.0398915	1.08362	up	--	--	--	--	--	--	--	--
R4GJM5	Uncharacterized protein	STBD1	60.7	61.4	71.8	60.7	61.4	71.8	47.2	53.4	58.6	47.2	53.4	58.6	1.21796	0.00380938	0.284472	up	1	Molecular Function:starch binding (GO:2001070)	starch-binding domain-containing protein 1	--	--	--	--	--
F1NUW1	Uncharacterized protein	SRD5A2	556.4	531.5	399.1	556.4	531.5	399.1	623.3	935.7	867.6	623.3	935.7	867.6	0.612792	0.00198705	-0.706532	down	3	Cellular Component:cytoplasm (GO:0005737),Biological Process:lipid metabolic process (GO:0006629),Cellular Component:integral component of membrane (GO:0016021)	3-oxo-5-alpha-steroid 4-dehydrogenase 2	1.3.1.22	ko00140 Steroid hormone biosynthesis	--	--	--
E1C5B1	ATP-binding cassette sub-family G member 2	ABCG2	178.7	211.2	199.8	178.7	211.2	199.8	140	168.6	172.7	140	168.6	172.7	1.22522	0.00225421	0.293045	up	5	Molecular Function:ATP binding (GO:0005524),Cellular Component:membrane (GO:0016020),Cellular Component:integral component of membrane (GO:0016021),Molecular Function:ATPase activity (GO:0016887),Biological Process:transmembrane transport (GO:0055085)	ATP-binding cassette, subfamily G (WHITE), member 2	--	ko02010 ABC transporters	ABC-type multidrug transport system, ATPase component	V	Defense mechanisms ;
F1P413	Mediator of RNA polymerase II transcription subunit 13		43.6	36.8	29.9	43.6	36.8	29.9	23.9	27.4	36.1	23.9	27.4	36.1	1.26201	0.0484367	0.335728	up	3	Molecular Function:RNA polymerase II transcription cofactor activity (GO:0001104),Biological Process:regulation of transcription from RNA polymerase II promoter (GO:0006357),Cellular Component:mediator complex (GO:0016592)	mediator of RNA polymerase II transcription subunit 13	--		--	--	--
A0A1D5P1A3	Uncharacterized protein		162.3	191.5	155.3	162.3	191.5	155.3	204.9	208.3	208.2	204.9	208.3	208.2	0.819279	0.00297542	-0.287573	down	1	Biological Process:cell redox homeostasis (GO:0045454)	--	--	--	Thiol-disulfide isomerase or thioredoxin	O	Posttranslational modification, protein turnover, chaperones ;
A0A3Q2TS28	Uncharacterized protein		322	304.1	291	322	304.1	291	433.7	307.1	365.9	433.7	307.1	365.9	0.82868	0.0404662	-0.271113	down	--	--	--	--	--	--	--	--
R4GI08	Uncharacterized protein	EVA1A	73	62.3	74	73	62.3	74	47.7	53.1	52.8	47.7	53.1	52.8	1.36263	0.000182271	0.446394	up	1	Molecular Function:carbohydrate binding (GO:0030246)	--	--	--	--	--	--
A0A1D5NZL7	1-phosphatidylinositol 4,5-bisphosphate phosphodiesterase	PLCB1	73.6	73.2	86.6	73.6	73.2	86.6	76.9	109.5	98.8	76.9	109.5	98.8	0.818373	0.0360656	-0.289169	down	11	Molecular Function:phosphatidylinositol phospholipase C activity (GO:0004435),Molecular Function:calcium ion binding (GO:0005509),Molecular Function:protein binding (GO:0005515),Cellular Component:nucleus (GO:0005634),Cellular Component:cytoplasm (GO:0005737),Biological Process:lipid metabolic process (GO:0006629),Biological Process:signal transduction (GO:0007165),Biological Process:brain develo…	phosphatidylinositol phospholipase C, beta	3.1.4.11	ko00562 Inositol phosphate metabolism ko01100 Metabolic pathways ko04020 Calcium signaling pathway ko04070 Phosphatidylinositol signaling system ko04261 Adrenergic signaling in cardiomyocytes ko04270 Vascular smooth muscle contraction ko04310 Wnt signaling pathway ko04371 Apelin signaling pathway ko04540 Gap junction ko04621 NOD-like receptor signaling pathway ko04912 GnRH signaling pathway ko049…	--	--	--
A0A1D5PQ72	Cadherin-4	CDH4	105.2	113.8	134.8	105.2	113.8	134.8	106.6	90.8	92.4	106.6	90.8	92.4	1.22084	0.0104533	0.287876	up	3	Molecular Function:calcium ion binding (GO:0005509),Biological Process:homophilic cell adhesion via plasma membrane adhesion molecules (GO:0007156),Cellular Component:membrane (GO:0016020)	cadherin 4, type 1, R-cadherin	--	ko04514 Cell adhesion molecules (CAMs)	Large exoprotein involved in heme utilization or adhesion	U	Intracellular trafficking, secretion, and vesicular transport ;
R9PXP1	Tudor domain-containing protein 7	TDRD7	374.4	348.7	377.7	374.4	348.7	377.7	613.4	564.6	482.6	613.4	564.6	482.6	0.662893	0.000404119	-0.593152	down	--	--	tudor domain-containing protein 1/4/6/7	--	--	--	--	--
A0A1D5P7U2	Uncharacterized protein		153.1	162	125.7	153.1	162	125.7	198.9	310.9	205.7	198.9	310.9	205.7	0.616073	0.0090041	-0.698828	down	--	--	--	--	--	--	--	--
A0A1D5PDZ8	Small integral membrane protein 7		60.6	74.9	68.1	60.6	74.9	68.1	45.2	59.4	62.8	45.2	59.4	62.8	1.21625	0.0196342	0.282438	up	--	--	--	--	--	--	--	--
A0A3Q2U481	Uncharacterized protein		22.2	28.5	24.1	22.2	28.5	24.1	25.1	16.8	18	25.1	16.8	18	1.24875	0.0359028	0.320482	up	1	Molecular Function:zinc ion binding (GO:0008270)	--	--	--	--	--	--
F1NGI6	Uncharacterized protein	SGSH	153.2	118.7	146.9	153.2	118.7	146.9	185.8	177.6	166.4	185.8	177.6	166.4	0.790487	0.00142831	-0.339186	down	2	Biological Process:metabolic process (GO:0008152),Molecular Function:sulfuric ester hydrolase activity (GO:0008484)	N-sulfoglucosamine sulfohydrolase	3.10.1.1	ko00531 Glycosaminoglycan degradation ko01100 Metabolic pathways ko04142 Lysosome	Arylsulfatase A or related enzyme	P	Inorganic ion transport and metabolism ;
F1NNR7	CD40 molecule		140.6	149.7	145.2	140.6	149.7	145.2	116.4	116	113.5	116.4	116	113.5	1.25903	2.03e-06	0.332318	up	6	Molecular Function:transmembrane signaling receptor activity (GO:0004888),Molecular Function:protein binding (GO:0005515),Biological Process:apoptotic process (GO:0006915),Biological Process:immune response (GO:0006955),Biological Process:signal transduction (GO:0007165),Cellular Component:membrane (GO:0016020)	tumor necrosis factor receptor superfamily member 5	--	ko04060 Cytokine-cytokine receptor interaction ko04514 Cell adhesion molecules (CAMs) ko04620 Toll-like receptor signaling pathway ko04672 Intestinal immune network for IgA production	--	--	--
F1P099	Uncharacterized protein	ARSB	289.8	271	274.8	289.8	271	274.8	282.3	410.6	359.7	282.3	410.6	359.7	0.793844	0.0273979	-0.333073	down	2	Biological Process:metabolic process (GO:0008152),Molecular Function:sulfuric ester hydrolase activity (GO:0008484)	arylsulfatase B	3.1.6.12	ko00531 Glycosaminoglycan degradation ko01100 Metabolic pathways ko04142 Lysosome	Arylsulfatase A or related enzyme	P	Inorganic ion transport and metabolism ;
A0A3Q2U477	EGF domain-specific O-linked N-acetylglucosamine transferase	EOGT	184.6	226	219.7	184.6	226	219.7	369.1	235.6	259	369.1	235.6	259	0.729767	0.0292528	-0.454492	down	--	--	protein O-GlcNAc transferase	2.4.1.255	ko00514 Other types of O-glycan biosynthesis	Capsular polysaccharide biosynthesis protein	M	Cell wall/membrane/envelope biogenesis ;
E1C3R0	Peptidyl-prolyl cis-trans isomerase	PPIL4	225.7	220.3	235.8	225.7	220.3	235.8	165.7	190.3	175.5	165.7	190.3	175.5	1.28278	9.49e-06	0.359279	up	4	Biological Process:protein peptidyl-prolyl isomerization (GO:0000413),Molecular Function:nucleic acid binding (GO:0003676),Molecular Function:peptidyl-prolyl cis-trans isomerase activity (GO:0003755),Biological Process:protein folding (GO:0006457)	peptidyl-prolyl cis-trans isomerase-like 4	5.2.1.8	--	Peptidyl-prolyl cis-trans isomerase (rotamase) - cyclophilin family	O	Posttranslational modification, protein turnover, chaperones ;
F1NPD2	Uncharacterized protein	MGAT4D	187.2	262.1	256.8	187.2	262.1	256.8	212.8	195.6	159.1	212.8	195.6	159.1	1.24423	0.0332067	0.315252	up	2	Biological Process:carbohydrate metabolic process (GO:0005975),Cellular Component:membrane (GO:0016020)	alpha-1,3-mannosylglycoprotein beta-1,4-N-acetylglucosaminyltransferase A/B	2.4.1.145	ko00510 N-Glycan biosynthesis ko01100 Metabolic pathways	--	--	--
A0A3Q2UEE9	Uncharacterized protein	SYNGR3	96	124.1	112.9	96	124.1	112.9	107.1	75.3	84.4	107.1	75.3	84.4	1.24813	0.0194011	0.319764	up	1	Cellular Component:membrane (GO:0016020)	--	--	--	--	--	--
F1NEQ4	Uncharacterized protein		56.6	40.8	61.9	56.6	40.8	61.9	104.6	78.5	60.6	104.6	78.5	60.6	0.653673	0.015925	-0.61336	down	2	Cellular Component:extracellular region (GO:0005576),Cellular Component:extracellular space (GO:0005615)	--	--	--	Uncharacterized conserved protein YfaS, alpha-2-macroglobulin family	R	General function prediction only ;
A0A1D5P072	Uncharacterized protein	COA5	94.6	92.8	106.3	94.6	92.8	106.3	62.1	79.7	62	62.1	79.7	62	1.44112	0.000102392	0.527189	up	--	--	cytochrome c oxidase assembly factor 5	--	--	--	--	--
F1NIN5	Collectin subfamily member 12		130.1	145.9	129.1	130.1	145.9	129.1	128.1	85	97.3	128.1	85	97.3	1.30509	0.00950065	0.38415	up	--	--	collectin sub-family member 12	--	ko04145 Phagosome	Type V secretory pathway, adhesin AidA	MU	Cell wall/membrane/envelope biogenesis ; Intracellular trafficking, secretion, and vesicular transport ;
H9KYX1	Uncharacterized protein	PIP5K1A	58.4	60.8	61.9	58.4	60.8	61.9	65.5	78.2	77.9	65.5	78.2	77.9	0.817238	0.0031116	-0.291171	down	2	Molecular Function:phosphatidylinositol phosphate kinase activity (GO:0016307),Biological Process:phosphatidylinositol metabolic process (GO:0046488)	1-phosphatidylinositol-4-phosphate 5-kinase	2.7.1.68	ko00562 Inositol phosphate metabolism ko01100 Metabolic pathways ko04070 Phosphatidylinositol signaling system ko04144 Endocytosis ko04810 Regulation of actin cytoskeleton	--	--	--
A0A1D5P134	Leucine zipper like transcription regulator 1		90.5	80.4	81.6	90.5	80.4	81.6	56.8	64.4	83.3	56.8	64.4	83.3	1.23472	0.0221055	0.304183	up	1	Molecular Function:protein binding (GO:0005515)	--	--	--	N-acetylneuraminic acid mutarotase	M	Cell wall/membrane/envelope biogenesis ;
A0A3Q2UHA2	Phosphatase and actin regulator	PHACTR2	77.5	67	80.7	77.5	67	80.7	60.6	65.7	59.4	60.6	65.7	59.4	1.21271	0.00253316	0.278233	up	--	--	phosphatase and actin regulator 4	--	--	--	--	--
A0A1L1RUM0	Uncharacterized protein	GSDMA	128.5	127.6	152.6	128.5	127.6	152.6	106.6	106.4	113.9	106.6	106.4	113.9	1.25023	0.00246972	0.322193	up	--	--	gasdermin-A	--	--	--	--	--
A0A1D5P1R0	Junctophilin 1		117	118.4	142.1	117	118.4	142.1	85.1	74.3	96.4	85.1	74.3	96.4	1.47576	0.000128693	0.56146	up	--	--	junctophilin	--	--	Uncharacterized conserved protein	S	Function unknown ;
F1P2S9	Gamma-tubulin complex component		632.9	687.1	633	632.9	687.1	633	925	733.8	698.3	925	733.8	698.3	0.828561	0.0281645	-0.271321	down	5	Biological Process:microtubule cytoskeleton organization (GO:0000226),Cellular Component:spindle pole (GO:0000922),Cellular Component:microtubule organizing center (GO:0005815),Biological Process:microtubule nucleation (GO:0007020),Molecular Function:gamma-tubulin binding (GO:0043015)	gamma-tubulin complex component 3	--	--	--	--	--
A0A1D5PIT9	Uncharacterized protein		97.6	94.3	84.1	97.6	94.3	84.1	75.2	76.2	77.3	75.2	76.2	77.3	1.20682	0.00150491	0.271212	up	2	Molecular Function:catalytic activity (GO:0003824),Biological Process:metabolic process (GO:0008152)	chromodomain protein Y	2.3.1.48	--	Enoyl-CoA hydratase/carnithine racemase	I	Lipid transport and metabolism ;
A0A1D5PI47	Uncharacterized protein	RRM2B	147.2	136	125.6	147.2	136	125.6	85.6	104.4	97.8	85.6	104.4	97.8	1.42043	1.87e-05	0.506329	up	1	Biological Process:oxidation-reduction process (GO:0055114)	ribonucleoside-diphosphate reductase subunit M2	1.17.4.1	ko00230 Purine metabolism ko00240 Pyrimidine metabolism ko00480 Glutathione metabolism ko01100 Metabolic pathways ko04115 p53 signaling pathway	Ribonucleotide reductase beta subunit, ferritin-like domain	F	Nucleotide transport and metabolism ;
A0A1D5PZD4	Uncharacterized protein		403.9	384	525.2	403.9	384	525.2	356.6	297.5	348.6	356.6	297.5	348.6	1.30956	0.0119123	0.389087	up	1	Molecular Function:ubiquitin-protein transferase activity (GO:0004842)	--	--	--	Alpha-tubulin suppressor and related RCC1 domain-containing proteins	DZ	Cell cycle control, cell division, chromosome partitioning ; Cytoskeleton ;
E1C978	PQ loop repeat containing 3		92.5	146.1	48.2	92.5	146.1	48.2	137.4	138.7	155.4	137.4	138.7	155.4	0.664658	0.0425109	-0.589316	down	--	--	--	--	--	--	--	--
A0A3Q2UDD8	Uncharacterized protein		46	50.6	51.7	46	50.6	51.7	42.7	41.6	37.8	42.7	41.6	37.8	1.21458	0.000141731	0.280455	up	--	--	--	--	--	--	--	--
E1C6U4	General transcription factor IIIC subunit 1		53.4	58.3	62.2	53.4	58.3	62.2	43.1	47.6	54.1	43.1	47.6	54.1	1.20097	0.00408054	0.264196	up	--	--	general transcription factor 3C polypeptide 1	--	--	--	--	--
A0A2I4SBK8	LGP2	LGP2	263	393.6	316.6	263	393.6	316.6	242.3	227.3	261.7	242.3	227.3	261.7	1.33078	0.0187797	0.412273	up	3	Molecular Function:DNA binding (GO:0003677),Molecular Function:ATP binding (GO:0005524),Molecular Function:hydrolase activity (GO:0016787)	ATP-dependent RNA helicase DHX58	3.6.3.14	ko04622 RIG-I-like receptor signaling pathway	ERCC4-type nuclease	L	Replication, recombination and repair ;
Q5ZMP3	Transmembrane protein 184C	TMEM184C	117.9	90.5	115.8	117.9	90.5	115.8	172.6	127.9	147.5	172.6	127.9	147.5	0.723661	0.00252541	-0.466615	down	--	--	--	--	--	--	--	--
A0A1D5NUQ0	Uncharacterized protein	APBA3	138.1	136.9	138.6	138.1	136.9	138.6	97.2	125.1	114.5	97.2	125.1	114.5	1.22803	0.00412909	0.296344	up	4	Molecular Function:beta-amyloid binding (GO:0001540),Molecular Function:enzyme inhibitor activity (GO:0004857),Molecular Function:protein binding (GO:0005515),Biological Process:regulation of catalytic activity (GO:0050790)	--	--	--	--	--	--
A0A1D5NZ41	ER lumen protein-retaining receptor	KDELR2	306.3	341.5	312.8	306.3	341.5	312.8	288.6	241.1	244	288.6	241.1	244	1.24157	0.000538967	0.312162	up	3	Biological Process:protein retention in ER lumen (GO:0006621),Cellular Component:integral component of membrane (GO:0016021),Molecular Function:ER retention sequence binding (GO:0046923)	ER lumen protein retaining receptor	--		--	--	--
F1NGH8	Uncharacterized protein	LOC416622	195.3	180.9	206	195.3	180.9	206	145.3	165.2	156.5	145.3	165.2	156.5	1.24668	8.25e-05	0.318092	up	--	--	--	--	--	Na+/melibiose symporter or related transporter	G	Carbohydrate transport and metabolism ;
A0A1L1RXX7	Mitochondrial genome maintenance exonuclease 1	MGME1	173.4	164.9	152.5	173.4	164.9	152.5	206.2	273.7	189.7	206.2	273.7	189.7	0.732975	0.0134313	-0.448164	down	--	--	mitochondrial genome maintenance exonuclease 1	3.1.-.-	--	ATP-dependent exoDNAse (exonuclease V) beta subunit (contains helicase and exonuclease domains)	L	Replication, recombination and repair ;
Q05063	Protein-lysine 6-oxidase	LOX	32.1	38.5	24.9	32.1	38.5	24.9	17.1	28.6	26.5	17.1	28.6	26.5	1.32271	0.0427816	0.403502	up	2	Molecular Function:copper ion binding (GO:0005507),Biological Process:oxidation-reduction process (GO:0055114)	protein-lysine 6-oxidase	1.4.3.13	--	--	--	--
A0A1D5NTY7	Fibromodulin	FMOD	351.4	297.6	253.1	351.4	297.6	253.1	368.5	341.3	412.6	368.5	341.3	412.6	0.803724	0.00904095	-0.315228	down	2	Molecular Function:protein binding (GO:0005515),Cellular Component:proteinaceous extracellular matrix (GO:0005578)	fibromodulin	--	--	Leucine-rich repeat (LRR) protein	K	Transcription ;
F1NXX9	Uncharacterized protein	BPI	94.1	100.8	101.7	94.1	100.8	101.7	79.5	83.5	79.1	79.5	83.5	79.1	1.22511	6.2e-06	0.292916	up	4	Molecular Function:lipopolysaccharide binding (GO:0001530),Biological Process:immune response (GO:0006955),Molecular Function:lipid binding (GO:0008289),Biological Process:defense response to Gram-negative bacterium (GO:0050829)	--	--	--	--	--	--
E1BVM3	Tetraspanin	TSPAN4	107.3	88.9	109.8	107.3	88.9	109.8	123.2	126.1	121.8	123.2	126.1	121.8	0.824576	0.0030384	-0.278276	down	1	Cellular Component:integral component of membrane (GO:0016021)	tetraspanin-4	--	--	--	--	--
A0A1D5PRB8	Uncharacterized protein	FAM92A	257.5	194.6	257.1	257.5	194.6	257.1	171.8	199.3	214.2	171.8	199.3	214.2	1.21169	0.0272443	0.277016	up	--	--	--	--	--	--	--	--
A0A3Q2U273	Transporter	SLC6A6	92.8	78.1	70.7	92.8	78.1	70.7	54.2	45	62.5	54.2	45	62.5	1.49412	0.000544348	0.579301	up	6	Molecular Function:neurotransmitter:sodium symporter activity (GO:0005328),Molecular Function:taurine:sodium symporter activity (GO:0005369),Cellular Component:integral component of plasma membrane (GO:0005887),Biological Process:neurotransmitter transport (GO:0006836),Cellular Component:membrane (GO:0016020),Cellular Component:integral component of membrane (GO:0016021)	solute carrier family 6 (neurotransmitter transporter, GABA) member 6/8/11/12/13	--	--	Na+-dependent transporter, SNF family	R	General function prediction only ;
A0A3Q3AUA2	Uncharacterized protein	EVI5	70.3	72.1	64.2	70.3	72.1	64.2	53.6	57.8	58.1	53.6	57.8	58.1	1.21888	9.81e-05	0.285555	up	2	Molecular Function:GTPase activator activity (GO:0005096),Biological Process:regulation of GTPase activity (GO:0043087)	ecotropic viral integration site 5 protein	--	--	--	--	--
A0A3Q2UDR8	Microtubule-associated protein	MAPT	24.3	24.9	21.9	24.3	24.9	21.9	39.1	36.9	26.1	39.1	36.9	26.1	0.696376	0.00876581	-0.522061	down	2	Molecular Function:microtubule binding (GO:0008017),Molecular Function:tubulin binding (GO:0015631)	microtubule-associated protein tau	--	ko04010 MAPK signaling pathway	--	--	--
A0A3Q2UHL7	Uncharacterized protein		116.8	96.4	93.6	116.8	96.4	93.6	67.3	77.5	90.1	67.3	77.5	90.1	1.30609	0.00328131	0.385252	up	1	Molecular Function:protein binding (GO:0005515)	--	--	--	--	--	--
F1NUW0	Uncharacterized protein	HIGD2B	153.9	167.2	154.8	153.9	167.2	154.8	116.2	134.3	134	116.2	134.3	134	1.23771	0.000102634	0.307675	up	--	--	--	--	--	--	--	--
F1NHG8	Uncharacterized protein	CSTA	70.5	63.4	60	70.5	63.4	60	123.8	78.2	84.6	123.8	78.2	84.6	0.676553	0.0177387	-0.563726	down	3	Molecular Function:endopeptidase inhibitor activity (GO:0004866),Molecular Function:cysteine-type endopeptidase inhibitor activity (GO:0004869),Cellular Component:intracellular (GO:0005622)	cystatin-A/B	--	--	--	--	--
F1NF00	Uncharacterized protein	GNB1L	81.2	82.9	85.9	81.2	82.9	85.9	81.9	117.4	100.8	81.9	117.4	100.8	0.833056	0.0495068	-0.263515	down	1	Molecular Function:protein binding (GO:0005515)	--	--	--	WD40 repeat	R	General function prediction only ;
E1BZ37	Trefoil factor 2	TFF2	140.9	131.7	156.5	140.9	131.7	156.5	106.2	125.5	123.4	106.2	125.5	123.4	1.20839	0.00221415	0.273089	up	--	--				--	--	--
